# Supplementary material for: {[(N-Butyl-N-methylcarbamothioyl)sulfanyl]acetato-κO}tris(2-chloro­benz­yl)tin(IV)
Source: Acta Crystallogr Sect E Struct Rep Online. 2010 Feb 17;66(Pt 3):m307. doi: 10.1107/S1600536810005830 (PMC2983579; doi:10.1107/S1600536810005830)
Supplement: Supplementary file 2 [file e-66-0m307-Isup2.hkl]

# 
# h,k,l, Fc-squared, Fo-squared, sigma(Fo-squared) and status flag 
# 
data_I
_shelx_title '  P-1' 
_shelx_refln_list_code          4 
_shelx_F_calc_maximum      206.45 
_exptl_crystal_F_000       724.00 
_reflns_d_resolution_high  0.7697 
 
loop_ 
 _symmetry_equiv_pos_as_xyz 
 'x, y, z' 
 '-x, -y, -z' 
 
_cell_length_a    10.2485 
_cell_length_b    11.7943 
_cell_length_c    13.1704 
_cell_angle_alpha  84.417 
_cell_angle_beta   84.113 
_cell_angle_gamma  86.387 
 
_shelx_F_squared_multiplier     1.000 
 
loop_ 
 _refln_index_h 
 _refln_index_k 
 _refln_index_l 
 _refln_F_squared_calc 
 _refln_F_squared_meas 
 _refln_F_squared_sigma 
 _refln_observed_status 
   1   0   0      282.49      300.11      6.91 o 
   2   0   0      598.50      576.50     13.80 o 
   3   0   0     1588.73     1564.13     29.72 o 
   4   0   0      373.24      375.72     11.77 o 
   5   0   0    11225.29    11240.84    129.02 o 
   6   0   0      514.36      492.94     16.60 o 
   7   0   0     1334.67     1396.62     37.53 o 
   8   0   0      397.16      428.02     21.70 o 
   9   0   0      550.18      542.69     40.66 o 
  10   0   0      307.60      332.08     24.03 o 
  11   0   0        6.20        1.25     11.18 o 
  12   0   0      485.98      609.39     45.17 o 
 -11   1   0      454.10      494.45     39.22 o 
 -10   1   0      261.01      279.83     22.16 o 
  -9   1   0      171.92      176.71     24.88 o 
  -8   1   0      316.43      337.21     21.21 o 
  -7   1   0     1134.44     1106.55     27.65 o 
  -6   1   0     6016.49     6139.38    115.85 o 
  -5   1   0     5542.71     5423.01     69.70 o 
  -4   1   0     1611.25     1657.87     27.35 o 
  -3   1   0    13255.68    13547.09    319.44 o 
  -2   1   0     7832.29     7362.49     82.03 o 
  -1   1   0     9130.70     8818.59    110.68 o 
   0   1   0    15590.82    13686.00    183.65 o 
   1   1   0       26.00       12.97      3.34 o 
   2   1   0      814.52      815.83     16.81 o 
   3   1   0        6.05        6.19      5.68 o 
   4   1   0     3242.27     3309.93     54.83 o 
   5   1   0      415.96      449.72     14.80 o 
   6   1   0        8.64        5.43      5.33 o 
   7   1   0      740.52      770.89     21.62 o 
   8   1   0      541.63      493.72     34.05 o 
   9   1   0     1157.45     1152.60     37.42 o 
  10   1   0      413.24      399.87     26.60 o 
  11   1   0      135.19      170.44     24.83 o 
  12   1   0      351.68      325.75     37.63 o 
 -11   2   0      274.83      285.05     33.88 o 
 -10   2   0      115.99      104.84     21.99 o 
  -9   2   0       16.16        9.90      8.61 o 
  -8   2   0      676.39      722.49     26.44 o 
  -7   2   0      275.72      252.09     24.86 o 
  -6   2   0      936.86      900.26     26.90 o 
  -5   2   0     4805.56     4916.40     65.37 o 
  -4   2   0       25.97       29.65      5.13 o 
  -3   2   0    14681.05    14227.82    201.53 o 
  -2   2   0     5331.52     5446.03     63.86 o 
  -1   2   0     2559.94     2594.12     31.38 o 
   0   2   0     2803.55     2904.77     86.55 o 
   1   2   0    11932.57    12566.93    239.04 o 
   2   2   0    28250.01    25615.56   1184.96 o 
   3   2   0      593.89      528.42     14.87 o 
   4   2   0     9370.22     9334.38    130.88 o 
   5   2   0     1591.11     1676.32     35.95 o 
   6   2   0      248.58      246.44     16.35 o 
   7   2   0     2763.82     2891.40     47.50 o 
   8   2   0      533.94      539.16     22.72 o 
   9   2   0     3552.46     3557.16     73.32 o 
  10   2   0       92.75      128.13     17.56 o 
  11   2   0      242.39      247.61     30.16 o 
  12   2   0      507.84      528.80     35.89 o 
 -11   3   0      165.69      182.25     29.61 o 
 -10   3   0      903.84     1027.51     52.32 o 
  -9   3   0      291.36      313.67     32.03 o 
  -8   3   0     1270.92     1315.42     94.16 o 
  -7   3   0       45.96       33.72      8.99 o 
  -6   3   0     1224.65     1222.47     32.35 o 
  -5   3   0      221.82      199.47     16.47 o 
  -4   3   0     3118.68     3207.72     57.75 o 
  -3   3   0     6103.71     6058.28     88.86 o 
  -2   3   0    10170.33    10686.92    144.72 o 
  -1   3   0     9509.64     9504.74    126.68 o 
   0   3   0       48.72       35.67      8.02 o 
   1   3   0    11222.92    11278.05    210.28 o 
   2   3   0     3739.51     3667.87     53.28 o 
   3   3   0     1080.05     1062.34     22.02 o 
   4   3   0     7952.04     8042.86    114.60 o 
   5   3   0     3774.43     3770.30     63.65 o 
   6   3   0     2435.62     2426.61     48.76 o 
   7   3   0      597.40      588.33     27.94 o 
   8   3   0      418.71      459.36     22.94 o 
   9   3   0      813.00      817.10     32.70 o 
  10   3   0      121.97      108.55     16.65 o 
  11   3   0      208.66      238.82     23.13 o 
  12   3   0       28.92       64.83     23.13 o 
  13   3   0       81.01       65.15     23.68 o 
 -11   4   0      269.17      251.08     33.63 o 
 -10   4   0      141.05      185.25     28.02 o 
  -9   4   0      236.61      239.67     20.96 o 
  -8   4   0      330.54      365.24     29.07 o 
  -7   4   0        9.83       14.86      8.45 o 
  -6   4   0      332.33      313.89     17.21 o 
  -5   4   0      690.07      752.16     66.52 o 
  -4   4   0      988.62      979.05     26.49 o 
  -3   4   0      373.89      371.36     15.22 o 
  -2   4   0     3682.97     3831.62     48.74 o 
  -1   4   0     3409.11     3433.89     53.97 o 
   0   4   0       15.05        9.29      4.92 o 
   1   4   0     2596.23     2573.15     62.02 o 
   2   4   0     6567.86     6784.80    126.31 o 
   3   4   0       41.71       52.08      5.23 o 
   4   4   0     8274.94     7921.97    153.96 o 
   5   4   0      561.81      506.42     21.75 o 
   6   4   0     2049.85     2028.65     42.86 o 
   7   4   0      415.48      392.01     39.47 o 
   8   4   0       38.48       48.49     17.19 o 
   9   4   0     1485.78     1588.98     67.13 o 
  10   4   0       44.25       50.47     13.76 o 
  11   4   0       93.44       87.11     17.01 o 
  12   4   0        2.88        4.60     12.32 o 
 -11   5   0      163.36      141.27     27.37 o 
 -10   5   0       98.26      112.18     17.40 o 
  -9   5   0      209.23      165.23     18.97 o 
  -8   5   0      468.34      506.34     24.92 o 
  -7   5   0      174.06      206.48     31.35 o 
  -6   5   0     1455.50     1432.81     65.11 o 
  -5   5   0      658.67      609.60     23.11 o 
  -4   5   0     2548.37     2419.04     48.84 o 
  -3   5   0      223.45      246.01     15.60 o 
  -2   5   0     7928.94     8120.35     95.00 o 
  -1   5   0    10644.14    10642.86    146.94 o 
   0   5   0      156.53      174.93     10.90 o 
   1   5   0     7543.57     7188.38    146.55 o 
   2   5   0     4687.94     4695.24     69.24 o 
   3   5   0     9813.46    10027.78    137.18 o 
   4   5   0     1085.28      979.57     29.08 o 
   5   5   0      852.90      861.59     28.59 o 
   6   5   0     1704.24     1781.24     38.56 o 
   7   5   0      458.19      441.53     19.71 o 
   8   5   0     1779.87     1875.35     72.90 o 
   9   5   0      239.22      293.80     35.72 o 
  10   5   0      553.71      591.60     52.05 o 
  11   5   0      190.08      210.22     34.19 o 
  12   5   0       27.21       25.68     15.14 o 
 -10   6   0       10.43        0.76     17.75 o 
  -9   6   0      803.04      781.80     50.07 o 
  -8   6   0      133.70       93.84     14.93 o 
  -7   6   0     1453.57     1552.04     82.67 o 
  -6   6   0      553.31      529.79     26.63 o 
  -5   6   0        4.64       -1.39      6.26 o 
  -4   6   0     2666.21     2565.28     53.04 o 
  -3   6   0      135.51      143.08     10.73 o 
  -2   6   0     4758.12     4806.37     63.67 o 
  -1   6   0        3.45       10.05      8.72 o 
   0   6   0        8.22        8.00     10.03 o 
   1   6   0      561.89      542.84     27.13 o 
   2   6   0      529.92      575.08     29.90 o 
   3   6   0    10032.48    10138.09    143.67 o 
   4   6   0       97.24      119.34     18.91 o 
   5   6   0      261.80      258.78     11.69 o 
   6   6   0      899.66      885.79     45.35 o 
   7   6   0      247.22      254.01     31.57 o 
   8   6   0      856.57      929.09     52.16 o 
   9   6   0      115.97      107.89     25.07 o 
  10   6   0      100.97      110.70     27.18 o 
  11   6   0      618.24      636.29     50.00 o 
  12   6   0       10.98        4.03     14.64 o 
 -10   7   0       47.75       61.95     22.54 o 
  -9   7   0      723.69      736.27     33.78 o 
  -8   7   0        7.97        6.46     10.56 o 
  -7   7   0       36.26       41.95     11.76 o 
  -6   7   0     1729.11     1728.61     46.30 o 
  -5   7   0        0.77      -10.37      6.91 o 
  -4   7   0      355.58      305.04     26.88 o 
  -3   7   0      218.97      192.02     11.73 o 
  -2   7   0      223.65      211.86     19.32 o 
  -1   7   0      209.04      187.70     14.33 o 
   0   7   0     5419.48     5444.19     88.54 o 
   1   7   0      906.27      801.34     35.34 o 
   2   7   0      741.22      768.26     35.56 o 
   3   7   0     4158.83     4070.30     63.74 o 
   4   7   0     1277.60     1226.43     50.14 o 
   5   7   0     2242.85     2316.53     77.10 o 
   6   7   0      935.76      965.61     50.02 o 
   7   7   0      722.96      648.82     43.68 o 
   8   7   0      498.29      540.39     41.19 o 
   9   7   0      185.07      177.94     30.39 o 
  10   7   0      480.69      488.71     48.96 o 
  11   7   0      267.95      250.87     38.34 o 
  12   7   0      175.88      179.89     25.03 o 
 -10   8   0      137.92      157.77     28.98 o 
  -9   8   0      397.57      425.14     30.42 o 
  -8   8   0       40.26       42.69     14.85 o 
  -7   8   0      480.87      515.60     27.50 o 
  -6   8   0      169.33      162.52     18.22 o 
  -5   8   0     1174.42     1218.99     38.88 o 
  -4   8   0       27.99       16.55     12.65 o 
  -3   8   0      421.24      405.11     16.01 o 
  -2   8   0     2375.55     2396.81     66.37 o 
  -1   8   0      110.41      118.80     25.06 o 
   0   8   0     8547.67     8557.15    179.82 o 
   1   8   0       98.39       55.75     13.87 o 
   2   8   0      820.68      712.63     35.86 o 
   3   8   0      796.52      732.98     38.95 o 
   4   8   0        8.53        1.48     10.90 o 
   5   8   0     2756.18     2688.74     86.03 o 
   6   8   0      111.13      109.63     22.38 o 
   7   8   0      426.19      409.47     40.90 o 
   8   8   0      257.62      310.97     37.75 o 
   9   8   0       40.02       44.66     20.45 o 
  10   8   0      174.69      190.27     32.83 o 
  11   8   0        0.61        6.87     17.68 o 
 -10   9   0       83.58       53.76     23.26 o 
  -9   9   0       86.72      110.00     18.81 o 
  -8   9   0       54.18       42.53     13.55 o 
  -7   9   0       57.56       73.38     14.62 o 
  -6   9   0      150.85      144.92     18.29 o 
  -5   9   0      683.80      727.92     31.37 o 
  -4   9   0       23.47       18.70     10.06 o 
  -3   9   0      124.62      125.24     11.53 o 
  -2   9   0      566.25      636.01     21.05 o 
  -1   9   0       12.16       10.15      8.00 o 
   0   9   0      894.19      905.21     41.31 o 
   1   9   0       24.97       29.12     12.20 o 
   2   9   0      541.77      526.20     32.96 o 
   3   9   0     1031.77      926.90     45.68 o 
   4   9   0      218.91      215.53     27.35 o 
   5   9   0      183.52      151.58     24.73 o 
   6   9   0      204.86      229.51     32.08 o 
   7   9   0      469.25      498.21     45.76 o 
   8   9   0      390.20      421.35     44.09 o 
   9   9   0       92.53      116.11     26.85 o 
  10   9   0       24.01       17.86     18.55 o 
  11   9   0       21.15       24.09     22.08 o 
  -9  10   0       49.63       60.01     16.41 o 
  -8  10   0      144.33      150.88     20.40 o 
  -7  10   0      246.25      266.24     25.19 o 
  -6  10   0        3.75       -6.10     14.87 o 
  -5  10   0     1030.28     1085.10     55.97 o 
  -4  10   0      101.20       92.84     15.48 o 
  -3  10   0      863.80      906.73     32.64 o 
  -2  10   0       43.01       36.74      8.95 o 
  -1  10   0        3.51       14.33     11.37 o 
   0  10   0     1700.47     1876.76     65.00 o 
   1  10   0        6.31       17.81     13.07 o 
   2  10   0     2246.11     2155.26     73.60 o 
   3  10   0       29.21       37.88     15.33 o 
   4  10   0      122.96       73.00     18.83 o 
   5  10   0      279.23      380.55     39.08 o 
   6  10   0      199.92      195.71     29.94 o 
   7  10   0      850.59      866.75     53.92 o 
   8  10   0       52.58       46.47     20.71 o 
   9  10   0      163.99      169.77     31.76 o 
  10  10   0       92.81      101.97     29.45 o 
  -8  11   0      221.79      219.88     24.72 o 
  -7  11   0       45.76       39.26     14.62 o 
  -6  11   0       24.51       31.32     18.26 o 
  -5  11   0      357.72      406.08     30.49 o 
  -4  11   0       24.59       28.26     12.48 o 
  -3  11   0      210.63      196.25     21.11 o 
  -2  11   0        0.39       -9.38      6.94 o 
  -1  11   0      672.13      749.74     73.38 o 
   0  11   0       73.21       84.29     18.78 o 
   1  11   0      440.51      480.34     34.26 o 
   2  11   0      145.64      137.25     23.21 o 
   3  11   0       88.22      103.89     20.95 o 
   4  11   0      731.95      711.36     44.52 o 
   5  11   0      126.75      158.76     27.10 o 
   6  11   0      303.02      326.52     38.54 o 
   7  11   0      181.46      185.15     32.29 o 
   8  11   0       45.89       46.28     21.47 o 
   9  11   0      176.50      176.89     33.10 o 
  -7  12   0       37.54       41.70     28.13 o 
  -6  12   0       36.34       16.95     12.87 o 
  -5  12   0       92.23       83.41     17.54 o 
  -4  12   0       16.21       13.81     12.12 o 
  -3  12   0      497.55      501.17     34.75 o 
  -2  12   0        1.68       -2.86     13.77 o 
  -1  12   0      639.38      698.41     31.50 o 
   0  12   0       33.41       56.17     18.30 o 
   1  12   0      182.93      234.46     29.48 o 
   2  12   0      601.05      662.08     43.76 o 
   3  12   0        5.86        8.06     14.71 o 
   4  12   0     1147.58     1122.98     58.10 o 
   5  12   0      160.77      204.42     31.53 o 
   6  12   0       40.58       21.96     17.72 o 
   7  12   0      202.50      164.02     31.96 o 
   8  12   0        1.83       25.60     19.35 o 
  -6  13   0      197.86      179.31     41.77 o 
  -5  13   0       10.84       -4.62     11.23 o 
  -4  13   0      314.94      315.77     29.91 o 
  -3  13   0      381.97      465.52     49.42 o 
  -2  13   0      204.35      212.60     34.88 o 
  -1  13   0      249.39      259.93     37.83 o 
   0  13   0        1.12       -7.34     12.47 o 
   1  13   0      342.94      397.77     40.31 o 
   2  13   0      229.10      240.28     33.01 o 
   3  13   0      325.66      264.57     35.15 o 
   4  13   0      169.04      226.81     34.12 o 
   5  13   0       18.51       19.60     17.33 o 
   6  13   0      155.61      147.98     30.40 o 
   7  13   0      100.34       97.91     27.99 o 
  -4  14   0      153.47      145.68     32.55 o 
  -3  14   0        0.35       -2.29     16.67 o 
  -2  14   0       62.20       73.15     25.35 o 
  -1  14   0       55.84       78.41     24.87 o 
   0  14   0       30.54        4.14     17.00 o 
   1  14   0      245.71      275.06     35.83 o 
   2  14   0        0.55      -14.93     14.06 o 
   3  14   0       77.99       49.35     20.91 o 
   4  14   0      167.08      169.96     30.63 o 
   5  14   0       21.24       20.40     18.90 o 
  -1  15   0      187.42      154.87     33.88 o 
   0  15   0       69.25       72.44     26.09 o 
   2  15   0        4.26       -4.80     16.80 o 
   3  15   0      130.89      138.34     29.56 o 
  -2 -15   1       53.92       44.48     22.28 o 
  -1 -15   1       81.99       83.02     25.42 o 
   0 -15   1        2.29        9.52     19.34 o 
   1 -15   1      351.23      379.30     48.10 o 
  -5 -14   1       25.12       37.55     21.10 o 
  -4 -14   1      546.80      529.40     51.29 o 
  -3 -14   1       23.60       13.16     18.57 o 
  -2 -14   1      177.94      198.52     32.46 o 
  -1 -14   1       43.46       48.38     21.15 o 
   0 -14   1      304.85      303.53     37.69 o 
   1 -14   1      201.73      274.43     40.84 o 
   2 -14   1        5.34       -4.73     17.48 o 
   3 -14   1      212.85      247.39     38.67 o 
   4 -14   1       18.54       43.92     23.01 o 
  -7 -13   1      124.43      111.08     28.62 o 
  -6 -13   1       47.78       62.39     23.42 o 
  -5 -13   1      200.60      222.47     33.69 o 
  -4 -13   1       96.57      107.89     25.12 o 
  -3 -13   1       97.07       81.61     23.70 o 
  -2 -13   1      963.19      873.87     52.24 o 
  -1 -13   1       80.71       79.91     22.29 o 
   0 -13   1      340.66      366.44     38.98 o 
   1 -13   1      127.61      146.04     20.10 o 
   2 -13   1        7.37       -9.21     14.12 o 
   3 -13   1      388.60      383.10     43.80 o 
   4 -13   1      122.34      155.76     30.62 o 
   5 -13   1      166.14      178.34     23.75 o 
   6 -13   1      115.89      133.33     33.61 o 
  -8 -12   1       50.29       39.82     22.21 o 
  -7 -12   1      502.70      519.41     51.30 o 
  -6 -12   1      113.53      132.10     27.69 o 
  -5 -12   1      430.48      460.91     44.97 o 
  -4 -12   1      185.74      161.33     27.82 o 
  -3 -12   1      348.75      367.77     39.86 o 
  -2 -12   1     1120.90     1106.96     56.25 o 
  -1 -12   1       13.24       24.55     16.74 o 
   0 -12   1      972.96      953.57     51.05 o 
   1 -12   1       18.11       31.79     15.96 o 
   2 -12   1       57.47       66.89     18.09 o 
   3 -12   1      540.20      566.10     43.71 o 
   4 -12   1       51.30       45.43     14.73 o 
   5 -12   1      415.62      415.66     31.50 o 
   6 -12   1        8.59       -2.86     11.20 o 
   7 -12   1      108.41      129.65     38.19 o 
  -9 -11   1       37.56       74.13     25.08 o 
  -8 -11   1      357.12      404.00     45.23 o 
  -7 -11   1      171.63      201.50     33.33 o 
  -6 -11   1      254.77      180.06     30.34 o 
  -5 -11   1      229.50      169.98     28.83 o 
  -4 -11   1      118.36       95.89     22.39 o 
  -3 -11   1      467.84      392.82     37.89 o 
  -2 -11   1        1.27        9.62     12.95 o 
  -1 -11   1      517.07      498.33     36.97 o 
   0 -11   1      242.04      242.89     29.57 o 
   1 -11   1      303.39      272.40     30.19 o 
   2 -11   1      752.14      807.90     37.21 o 
   3 -11   1       92.57       73.11     11.52 o 
   4 -11   1      185.77      185.74     21.05 o 
   5 -11   1      225.72      265.36     24.82 o 
   6 -11   1       50.92       65.17     15.73 o 
   7 -11   1      211.00      258.21     26.08 o 
   8 -11   1       13.01       17.61     13.47 o 
 -10 -10   1      213.49      231.18     37.91 o 
  -9 -10   1        0.29        4.20     17.94 o 
  -8 -10   1      187.25      146.45     29.60 o 
  -7 -10   1       76.50       64.14     21.17 o 
  -6 -10   1        8.15       -6.11     12.94 o 
  -5 -10   1     1022.90      967.94     51.99 o 
  -4 -10   1       22.85       26.60     15.14 o 
  -3 -10   1      671.81      647.16     39.81 o 
  -2 -10   1        8.94       -2.76     10.69 o 
  -1 -10   1      183.73      179.02     24.67 o 
   0 -10   1     2380.29     2332.57     75.89 o 
   1 -10   1      108.42      119.58     21.09 o 
   2 -10   1     1938.54     1995.06     41.88 o 
   3 -10   1      276.68      293.30     31.49 o 
   4 -10   1      459.65      517.45     38.09 o 
   5 -10   1      965.09     1025.91     46.34 o 
   6 -10   1      166.19      178.15     22.62 o 
   7 -10   1      351.08      356.75     28.11 o 
   8 -10   1       41.33       39.41     13.93 o 
 -10  -9   1      194.69      212.02     36.84 o 
  -9  -9   1       22.41       35.47     18.96 o 
  -8  -9   1      146.92      162.00     29.06 o 
  -7  -9   1       51.09       50.77     18.70 o 
  -6  -9   1     1078.04      996.81     52.88 o 
  -5  -9   1       38.75       30.40     15.61 o 
  -4  -9   1      260.48      259.17     29.55 o 
  -3  -9   1     1024.36     1068.03     49.08 o 
  -2  -9   1        0.02        9.08     11.01 o 
  -1  -9   1     3819.46     3727.57    100.53 o 
   0  -9   1      191.42      164.03     21.41 o 
   1  -9   1      686.21      685.42     35.15 o 
   2  -9   1     1121.67     1119.01     28.49 o 
   3  -9   1        5.50        0.57      6.36 o 
   4  -9   1     1163.36     1171.82     38.72 o 
   5  -9   1      412.97      415.00     27.13 o 
   6  -9   1      230.97      249.47     22.27 o 
   7  -9   1       69.99       77.63     14.81 o 
   8  -9   1        5.01       -3.36     10.06 o 
   9  -9   1        3.29        1.49     11.39 o 
 -11  -8   1       91.20       91.30     27.14 o 
 -10  -8   1       22.12       22.85     19.51 o 
  -9  -8   1       24.54       20.26     17.45 o 
  -8  -8   1      457.80      532.14     48.84 o 
  -7  -8   1       38.27       11.82     14.54 o 
  -6  -8   1      562.13      538.09     38.37 o 
  -5  -8   1        0.79       -2.27     11.66 o 
  -4  -8   1      352.52      349.19     32.26 o 
  -3  -8   1     1833.12     1735.55     61.58 o 
  -2  -8   1        4.13        7.45      9.28 o 
  -1  -8   1     2540.69     2447.83     72.96 o 
   0  -8   1      630.75      617.01     32.63 o 
   1  -8   1      592.76      622.94     32.60 o 
   2  -8   1     1449.00     1414.05     30.69 o 
   3  -8   1      109.06      103.06     10.13 o 
   4  -8   1     1049.19      976.94     32.92 o 
   5  -8   1      842.87      836.78     31.71 o 
   6  -8   1       68.82       69.99     13.53 o 
   7  -8   1      361.94      359.86     25.92 o 
   8  -8   1      228.18      235.27     22.72 o 
   9  -8   1      261.70      248.03     24.02 o 
 -11  -7   1      275.44      305.46     40.55 o 
 -10  -7   1       57.09       53.95     23.85 o 
  -9  -7   1      654.08      639.28     46.72 o 
  -8  -7   1      633.07      669.78     44.93 o 
  -7  -7   1        3.17       12.91     14.21 o 
  -6  -7   1     2269.50     2197.75     76.84 o 
  -5  -7   1       73.73       91.33     18.32 o 
  -4  -7   1     2750.25     2639.89     80.63 o 
  -3  -7   1      539.54      506.50     30.67 o 
  -2  -7   1      565.29      553.84     31.57 o 
  -1  -7   1     2734.03     2693.32     74.70 o 
   0  -7   1      303.66      319.94     22.54 o 
   1  -7   1     7954.43     7730.34    274.31 o 
   2  -7   1      297.17      306.80     13.84 o 
   3  -7   1     2746.92     2624.34     42.85 o 
   4  -7   1      348.25      336.46     19.73 o 
   5  -7   1      104.08      111.14     13.83 o 
   6  -7   1     2385.66     2521.09     81.52 o 
   7  -7   1       73.86       77.93     13.13 o 
   8  -7   1     1037.52     1110.86     75.77 o 
   9  -7   1      325.53      344.22     26.37 o 
 -12  -6   1       30.40        5.42     14.92 o 
 -11  -6   1      735.01      892.69     41.43 o 
 -10  -6   1       98.59      120.86     28.18 o 
  -9  -6   1      751.83      765.95     49.03 o 
  -8  -6   1      106.00       75.40     20.41 o 
  -7  -6   1       10.72        2.52     12.42 o 
  -6  -6   1     1095.54     1049.70     49.99 o 
  -5  -6   1      140.17      112.96     19.25 o 
  -4  -6   1      875.67      926.51     41.55 o 
  -3  -6   1      378.23      288.65     25.37 o 
  -2  -6   1      918.18      920.05     37.69 o 
  -1  -6   1      592.14      511.17     26.73 o 
   0  -6   1     1514.68     1490.16     47.53 o 
   1  -6   1     2500.21     2463.33     47.36 o 
   2  -6   1        5.11        3.38      5.77 o 
   3  -6   1     2117.20     2018.16     34.29 o 
   4  -6   1     1967.35     2006.80     57.55 o 
   5  -6   1      443.59      398.85     21.95 o 
   6  -6   1      821.15      796.78     58.79 o 
   7  -6   1      122.01      116.16     14.92 o 
   8  -6   1      225.38      228.79     22.34 o 
   9  -6   1      545.98      563.37     28.84 o 
  10  -6   1       19.45       14.98     15.58 o 
 -12  -5   1      128.50      125.93     21.50 o 
 -11  -5   1      344.20      389.76     31.46 o 
 -10  -5   1       24.24       28.00     17.83 o 
  -9  -5   1      434.10      446.66     42.31 o 
  -8  -5   1      108.61       99.68     22.54 o 
  -7  -5   1      101.92      101.81     20.44 o 
  -6  -5   1      532.69      511.43     34.53 o 
  -5  -5   1      326.83      318.60     29.11 o 
  -4  -5   1      709.56      613.74     32.85 o 
  -3  -5   1      729.55      840.30     35.60 o 
  -2  -5   1     7640.54     7214.00    151.22 o 
  -1  -5   1      138.55      128.88     15.17 o 
   0  -5   1     7648.40     8043.06    161.61 o 
   1  -5   1     3301.94     3321.12     56.10 o 
   2  -5   1      664.99      639.10     16.27 o 
   3  -5   1    11224.42    11418.00    160.80 o 
   4  -5   1     3185.57     3101.08     57.02 o 
   5  -5   1     1747.99     1677.92     39.41 o 
   6  -5   1     1078.66     1064.58     58.96 o 
   7  -5   1       20.34        5.98      8.01 o 
   8  -5   1     1092.74     1160.26     36.48 o 
   9  -5   1      166.44      144.85     17.21 o 
  10  -5   1      359.68      407.43     28.19 o 
 -12  -4   1      243.23      267.83     27.04 o 
 -11  -4   1       45.83       21.72     12.63 o 
 -10  -4   1        7.98        1.56     10.76 o 
  -9  -4   1      908.92      870.62     49.85 o 
  -8  -4   1       49.52       58.19     17.53 o 
  -7  -4   1     3323.51     3242.44     94.13 o 
  -6  -4   1      484.42      464.77     31.78 o 
  -5  -4   1      901.80      926.27     40.08 o 
  -4  -4   1     1975.33     1923.48     58.49 o 
  -3  -4   1       16.40        6.48      6.94 o 
  -2  -4   1    18437.43    18294.59    340.23 o 
  -1  -4   1     1895.85     1954.98     51.70 o 
   0  -4   1     6146.03     6279.08    126.81 o 
   1  -4   1     2680.58     2701.48     37.34 o 
   2  -4   1     1426.15     1362.61     27.89 o 
   3  -4   1     2909.22     2975.40     45.79 o 
   4  -4   1       14.17       22.24      7.28 o 
   5  -4   1      981.47     1018.02     23.80 o 
   6  -4   1     1143.53     1176.50     30.65 o 
   7  -4   1       60.26       68.26     11.24 o 
   8  -4   1      205.84      233.51     19.04 o 
   9  -4   1      211.39      220.27     19.93 o 
  10  -4   1      156.89      146.60     25.13 o 
 -12  -3   1       92.59       82.05     17.11 o 
 -11  -3   1        2.81        1.03     10.95 o 
 -10  -3   1      172.44      160.15     47.09 o 
  -9  -3   1      987.22     1005.08     36.68 o 
  -8  -3   1      432.42      419.38     24.59 o 
  -7  -3   1     1020.47     1010.63     45.13 o 
  -6  -3   1      817.70      782.52     37.12 o 
  -5  -3   1     2678.27     2847.10     76.90 o 
  -4  -3   1     1278.64     1246.27     42.62 o 
  -3  -3   1       96.26      106.17     13.19 o 
  -2  -3   1     1172.98     1246.64     37.61 o 
  -1  -3   1     2243.56     2442.31     36.67 o 
   0  -3   1     1917.29     2031.68     33.35 o 
   1  -3   1     1139.25     1254.96     20.44 o 
   2  -3   1     1681.79     1698.97     26.22 o 
   3  -3   1      539.99      552.67     21.59 o 
   4  -3   1        1.60        0.01      3.87 o 
   5  -3   1     1556.55     1514.94     30.43 o 
   6  -3   1     2144.72     2169.68     41.24 o 
   7  -3   1     1093.71     1095.05     27.21 o 
   8  -3   1     1112.73     1135.39     34.39 o 
   9  -3   1      143.99      169.33     24.16 o 
  10  -3   1     1003.72     1136.60     53.63 o 
 -13  -2   1       65.86       58.17     24.23 o 
 -12  -2   1      415.52      529.20     50.14 o 
 -11  -2   1       16.62       28.98     12.81 o 
 -10  -2   1     1378.33     1436.64     44.49 o 
  -9  -2   1      782.86      776.29     30.83 o 
  -8  -2   1       25.42        6.72      8.90 o 
  -7  -2   1     4317.37     4391.51     78.80 o 
  -6  -2   1      619.03      587.91     31.45 o 
  -5  -2   1     8079.67     8124.60    168.30 o 
  -4  -2   1      191.60      209.24     18.63 o 
  -3  -2   1     2072.04     2075.39     53.27 o 
  -2  -2   1       68.33       87.95     10.51 o 
  -1  -2   1     3124.76     3181.64     67.46 o 
   0  -2   1     4661.89     4657.93     64.19 o 
   1  -2   1     1869.15     1982.13     26.15 o 
   2  -2   1    21174.38    20247.62    332.66 o 
   3  -2   1     1652.48     1633.15     28.12 o 
   4  -2   1     7152.11     6952.30     83.06 o 
   5  -2   1     7432.61     7451.54     90.72 o 
   6  -2   1       10.17       14.77      8.95 o 
   7  -2   1     3607.45     3645.34     70.08 o 
   8  -2   1     2871.59     2952.99     92.85 o 
   9  -2   1       88.04       78.15     13.00 o 
  10  -2   1      520.01      571.34     27.02 o 
 -13  -1   1      149.71      124.90     28.83 o 
 -12  -1   1      365.56      477.36     46.08 o 
 -11  -1   1      288.26      327.81     26.18 o 
 -10  -1   1     1075.51     1113.65     47.02 o 
  -9  -1   1      213.38      254.90     20.50 o 
  -8  -1   1     1237.27     1220.24     36.14 o 
  -7  -1   1      266.04      247.24     51.94 o 
  -6  -1   1     1134.10     1054.06     29.46 o 
  -5  -1   1      960.05     1062.67     27.54 o 
  -4  -1   1      444.30      431.86     21.80 o 
  -3  -1   1     4439.55     4577.86     94.87 o 
  -2  -1   1       38.41       46.33      7.36 o 
  -1  -1   1    10119.25    10149.97    184.41 o 
   0  -1   1      213.01      231.77      6.14 o 
   1  -1   1       99.05       97.34      4.16 o 
   2  -1   1    24717.21    23398.10    758.74 o 
   3  -1   1     9443.53     9332.40    103.55 o 
   4  -1   1     6885.25     6708.02     79.38 o 
   5  -1   1     2309.58     2320.74     77.72 o 
   6  -1   1       83.29       64.62      9.61 o 
   7  -1   1     1881.52     1806.30     43.59 o 
   8  -1   1      865.36      820.34     24.20 o 
   9  -1   1       23.60       14.56      7.99 o 
  10  -1   1      158.60      157.90     17.97 o 
  11  -1   1      142.54      142.83     24.51 o 
 -12   0   1      142.49      138.34     27.88 o 
 -11   0   1      223.05      193.42     29.78 o 
 -10   0   1      906.66      907.49     34.22 o 
  -9   0   1        1.85        3.08      8.83 o 
  -8   0   1     2451.98     2464.69     53.90 o 
  -7   0   1       97.80      168.59     89.74 o 
  -6   0   1      431.75      430.46     18.56 o 
  -5   0   1     5841.49     6137.73    178.61 o 
  -4   0   1       15.53       16.13      5.17 o 
  -3   0   1     7876.42     7769.52    106.60 o 
  -2   0   1       53.95       52.13      5.30 o 
  -1   0   1     5583.36     5920.20     77.52 o 
   0   0   1    13111.10    11590.63    154.87 o 
   1   0   1     4536.07     4775.15     52.60 o 
   2   0   1    26574.24    24195.40    764.17 o 
   3   0   1     2917.67     2920.94     46.66 o 
   4   0   1     2417.72     2263.33     40.93 o 
   5   0   1     3622.85     3561.39     88.36 o 
   6   0   1     4028.66     4122.88     71.32 o 
   7   0   1     3412.84     3468.28     53.41 o 
   8   0   1      672.29      663.40     42.33 o 
   9   0   1      502.56      497.57     21.47 o 
  10   0   1      556.21      594.38     28.01 o 
  11   0   1      427.42      460.93     29.58 o 
 -12   1   1       12.74        6.63     16.32 o 
 -11   1   1     1194.02     1297.77     63.23 o 
 -10   1   1      279.60      247.53     31.96 o 
  -9   1   1      811.04      785.00     29.59 o 
  -8   1   1      981.12      997.28     43.54 o 
  -7   1   1       15.60       21.62      7.56 o 
  -6   1   1     7696.05     7524.31    112.40 o 
  -5   1   1      725.16      704.71     17.34 o 
  -4   1   1     5077.18     5054.66     61.75 o 
  -3   1   1      678.05      641.13     13.17 o 
  -2   1   1       80.25       57.67      5.21 o 
  -1   1   1    15546.62    14791.31    363.57 o 
   0   1   1     1046.89     1128.25     25.48 o 
   1   1   1    15564.81    15118.13    296.56 o 
   2   1   1      336.72      298.89     14.11 o 
   3   1   1    15348.07    14754.78    280.57 o 
   4   1   1     6685.85     6702.45    141.35 o 
   5   1   1      496.79      493.13     15.07 o 
   6   1   1     5648.32     5709.51     74.87 o 
   7   1   1      467.34      460.96     17.38 o 
   8   1   1      876.52      860.71     34.07 o 
   9   1   1      439.85      458.49     23.91 o 
  10   1   1      419.36      410.29     22.11 o 
  11   1   1      792.00      861.59     52.94 o 
  12   1   1      104.87       97.05     25.34 o 
 -12   2   1       37.23       41.90     19.45 o 
 -11   2   1     1359.91     1396.40     64.86 o 
 -10   2   1      100.11       84.81     20.62 o 
  -9   2   1      231.71      213.11     28.19 o 
  -8   2   1      659.92      681.47     30.48 o 
  -7   2   1       21.96       16.49      7.58 o 
  -6   2   1     3946.11     3716.86     52.74 o 
  -5   2   1      693.26      712.96     22.53 o 
  -4   2   1       87.84       93.91     10.44 o 
  -3   2   1      865.93      926.46     22.30 o 
  -2   2   1       62.19       61.45      6.68 o 
  -1   2   1     3225.91     3279.92     38.12 o 
   0   2   1      571.66      549.54     14.13 o 
   1   2   1     8571.08     8558.12    160.89 o 
   2   2   1     2941.95     3194.71     48.36 o 
   3   2   1     5607.86     5751.62    116.30 o 
   4   2   1    12397.45    12270.98    168.51 o 
   5   2   1       21.46       29.67      7.02 o 
   6   2   1     1077.08     1055.10     29.97 o 
   7   2   1     1228.08     1215.70     27.75 o 
   8   2   1      388.52      424.28     18.55 o 
   9   2   1     2729.86     2861.69     60.68 o 
  10   2   1       30.83       27.81      9.70 o 
  11   2   1      561.55      575.21     30.39 o 
  12   2   1       92.33       70.34     23.32 o 
  13   2   1       72.67       63.61     24.21 o 
 -12   3   1      107.77      112.20     26.55 o 
 -11   3   1      768.43      804.92     51.21 o 
 -10   3   1        0.31       10.33     13.83 o 
  -9   3   1     1011.19     1071.41     52.38 o 
  -8   3   1     1618.14     1664.10     34.38 o 
  -7   3   1       29.74       47.39     10.60 o 
  -6   3   1     1303.90     1349.57     35.47 o 
  -5   3   1      286.44      273.21     16.07 o 
  -4   3   1     1450.53     1411.73     32.37 o 
  -3   3   1     2366.25     2345.29     43.91 o 
  -2   3   1    27538.49    26937.14    346.98 o 
  -1   3   1      474.22      507.33     12.58 o 
   0   3   1     6768.61     6569.69     96.18 o 
   1   3   1      122.96      107.56     18.25 o 
   2   3   1      444.14      443.49     16.40 o 
   3   3   1    25055.82    23806.21    311.53 o 
   4   3   1     2953.07     2903.35     50.18 o 
   5   3   1     2496.70     2518.69     64.83 o 
   6   3   1     3768.29     3669.60     66.30 o 
   7   3   1      735.03      785.00     27.71 o 
   8   3   1     2469.17     2486.63     90.59 o 
   9   3   1      339.92      359.67     20.08 o 
  10   3   1       81.54       65.27     11.19 o 
  11   3   1      621.55      651.56     32.21 o 
  12   3   1       10.60        8.70     16.65 o 
  13   3   1      225.98      190.21     33.50 o 
 -12   4   1       51.21       33.49     19.90 o 
 -11   4   1      232.63      247.98     34.51 o 
 -10   4   1       28.38       32.23     17.06 o 
  -9   4   1     1062.83     1058.32     38.03 o 
  -8   4   1       16.12        9.91     10.41 o 
  -7   4   1     1220.89     1233.76     59.21 o 
  -6   4   1       14.77       16.01     10.31 o 
  -5   4   1      635.50      621.14     22.71 o 
  -4   4   1     2335.68     2314.68     74.64 o 
  -3   4   1        5.36       14.81      5.66 o 
  -2   4   1    16618.27    16936.77    267.78 o 
  -1   4   1      903.61      938.03     17.48 o 
   0   4   1     2180.78     2232.46     51.93 o 
   1   4   1     4218.65     4173.96     64.67 o 
   2   4   1      248.16      223.78      9.99 o 
   3   4   1     1413.80     1257.71     25.94 o 
   4   4   1     3204.81     3269.87     55.12 o 
   5   4   1     1450.04     1445.36     33.06 o 
   6   4   1     2707.46     2680.65     69.34 o 
   7   4   1      193.65      192.68     16.13 o 
   8   4   1      583.21      615.62     26.49 o 
   9   4   1      258.00      292.70     39.90 o 
  10   4   1      444.49      430.08     49.64 o 
  11   4   1      298.89      290.24     25.90 o 
  12   4   1       60.36       60.86     21.94 o 
  13   4   1      209.08      310.88     44.28 o 
 -11   5   1       77.50       42.29     20.10 o 
 -10   5   1      127.10      144.73     20.10 o 
  -9   5   1      610.04      626.81     30.36 o 
  -8   5   1      161.85      175.65     27.23 o 
  -7   5   1     3071.80     3160.00     66.54 o 
  -6   5   1     1737.78     1657.82     42.50 o 
  -5   5   1     1380.72     1426.32     42.45 o 
  -4   5   1     1169.06     1176.91     31.76 o 
  -3   5   1      560.43      583.68     21.17 o 
  -2   5   1     4252.11     4017.51     60.61 o 
  -1   5   1     3659.49     3729.68     49.51 o 
   0   5   1     6101.58     5856.87     87.19 o 
   1   5   1     2055.38     2093.47     55.03 o 
   2   5   1       55.76       64.91      7.01 o 
   3   5   1     1185.99     1172.34     25.24 o 
   4   5   1      176.71      145.82     13.36 o 
   5   5   1     4908.78     5121.74     82.04 o 
   6   5   1     1288.05     1281.76     32.95 o 
   7   5   1     1685.84     1689.06     46.40 o 
   8   5   1     3020.70     3136.64     99.48 o 
   9   5   1      118.96      107.77     23.57 o 
  10   5   1      982.66      943.13     55.95 o 
  11   5   1      103.94       92.77     17.84 o 
  12   5   1       93.75      115.45     19.81 o 
 -11   6   1        2.12        0.86     15.42 o 
 -10   6   1      435.02      433.97     30.82 o 
  -9   6   1      430.11      490.14     29.44 o 
  -8   6   1      176.60      194.38     33.93 o 
  -7   6   1     3818.23     3820.13     77.04 o 
  -6   6   1       14.29        9.92      9.10 o 
  -5   6   1     2510.93     2399.50     53.36 o 
  -4   6   1       16.92        5.92      6.69 o 
  -3   6   1        3.60        7.36      8.10 o 
  -2   6   1     2504.32     2568.48     55.74 o 
  -1   6   1     2507.23     2685.43     40.69 o 
   0   6   1      887.90      832.40     23.50 o 
   1   6   1       12.94       10.25      7.20 o 
   2   6   1     7181.99     7117.97    151.14 o 
   3   6   1     2093.29     2025.34     38.09 o 
   4   6   1     4096.18     3985.99     65.02 o 
   5   6   1     2847.39     2869.65     52.50 o 
   6   6   1       58.99       75.92     14.96 o 
   7   6   1     2002.98     2025.65     74.62 o 
   8   6   1     1087.32     1092.14     55.40 o 
   9   6   1      441.32      365.45     39.49 o 
  10   6   1      577.76      526.39     50.01 o 
  11   6   1        0.07      -15.13     16.71 o 
  12   6   1       57.31       92.70     20.23 o 
 -11   7   1       16.23       11.90     15.54 o 
 -10   7   1      186.81      188.76     23.09 o 
  -9   7   1       99.32      109.29     17.53 o 
  -8   7   1      597.78      605.17     41.23 o 
  -7   7   1       91.04      101.63     15.99 o 
  -6   7   1       15.72       13.46     10.05 o 
  -5   7   1      616.31      597.81     26.71 o 
  -4   7   1      157.36      122.04     14.45 o 
  -3   7   1     1658.03     1673.82     30.97 o 
  -2   7   1      140.02      134.51      9.82 o 
  -1   7   1      134.85      120.20      9.61 o 
   0   7   1      548.92      525.19     19.99 o 
   1   7   1      121.60      131.64     16.53 o 
   2   7   1     7110.28     7140.61    154.77 o 
   3   7   1     1092.58     1140.78     43.78 o 
   4   7   1     1520.34     1476.09     31.38 o 
   5   7   1      936.06     1004.10     48.69 o 
   6   7   1        3.91       -6.08     12.03 o 
   7   7   1     1222.60     1439.95     63.63 o 
   8   7   1      476.37      449.32     42.70 o 
   9   7   1      345.22      346.64     41.18 o 
  10   7   1      288.02      344.48     42.77 o 
  11   7   1        0.12       21.49     19.22 o 
  12   7   1      289.75      247.20     28.69 o 
 -10   8   1      448.62      537.09     35.96 o 
  -9   8   1        0.95        9.44     11.36 o 
  -8   8   1      405.07      459.65     31.07 o 
  -7   8   1      343.98      332.45     32.69 o 
  -6   8   1       28.27       33.70     13.85 o 
  -5   8   1     1248.31     1200.80     43.92 o 
  -4   8   1      391.93      419.80     30.46 o 
  -3   8   1     3001.29     3022.11     48.28 o 
  -2   8   1     1241.03     1277.57     28.14 o 
  -1   8   1      420.37      417.21     22.41 o 
   0   8   1     1310.27     1324.23     38.77 o 
   1   8   1      892.25      891.20     37.76 o 
   2   8   1     3703.68     3498.63     92.22 o 
   3   8   1        0.68        5.92      5.55 o 
   4   8   1      629.30      660.95     38.08 o 
   5   8   1      998.21      970.86     48.52 o 
   6   8   1      972.73     1121.62     55.57 o 
   7   8   1     1200.88     1241.60     61.27 o 
   8   8   1       91.40       61.83     20.90 o 
   9   8   1       74.35       93.38     24.28 o 
  10   8   1      288.81      217.00     35.32 o 
  11   8   1      208.53      277.27     41.77 o 
 -10   9   1       75.37       63.37     17.75 o 
  -9   9   1       51.84       70.48     16.80 o 
  -8   9   1      376.93      403.33     30.20 o 
  -7   9   1        1.16        7.77     10.37 o 
  -6   9   1      873.75      852.82     41.21 o 
  -5   9   1      240.79      258.75     34.20 o 
  -4   9   1      488.69      459.89     27.38 o 
  -3   9   1      420.54      428.96     17.59 o 
  -2   9   1      559.31      484.81     22.23 o 
  -1   9   1      549.20      552.72     24.29 o 
   0   9   1       92.27       75.14     12.10 o 
   1   9   1     1689.70     1673.34     57.81 o 
   2   9   1        4.53       21.69     12.05 o 
   3   9   1      106.90      117.05     20.36 o 
   4   9   1      409.53      385.10     35.76 o 
   5   9   1       31.31       26.18     14.89 o 
   6   9   1     1162.97     1168.10     57.98 o 
   7   9   1       69.12      105.77     24.19 o 
   8   9   1        0.33        5.45     15.39 o 
   9   9   1      376.56      368.97     43.72 o 
  10   9   1       57.12       87.23     25.97 o 
  11   9   1      186.78      200.34     36.88 o 
  -9  10   1       67.79       84.96     18.86 o 
  -8  10   1      419.09      472.99     47.67 o 
  -7  10   1       49.47       31.21     13.20 o 
  -6  10   1      844.17      897.12     71.13 o 
  -5  10   1      272.51      259.87     24.38 o 
  -4  10   1       18.97        8.69      9.88 o 
  -3  10   1      589.70      547.81     35.51 o 
  -2  10   1        6.34       -4.45      6.53 o 
  -1  10   1      687.52      717.25     45.46 o 
   0  10   1      295.98      231.34     25.05 o 
   1  10   1      114.35      152.04     22.23 o 
   2  10   1     1019.62      860.36     43.37 o 
   3  10   1      537.62      499.21     34.86 o 
   4  10   1      440.55      449.54     34.91 o 
   5  10   1        1.05       -5.83     11.97 o 
   6  10   1      451.42      455.97     43.78 o 
   7  10   1      676.86      770.80     51.85 o 
   8  10   1      298.74      256.96     36.58 o 
   9  10   1      448.34      521.85     52.40 o 
  10  10   1        0.72      -17.53     15.33 o 
  -8  11   1      266.66      312.52     29.32 o 
  -7  11   1       40.01       56.88     15.62 o 
  -6  11   1      288.58      286.52     26.86 o 
  -5  11   1       81.45       88.03     16.56 o 
  -4  11   1      642.79      662.89     32.69 o 
  -3  11   1      185.77      239.77     23.38 o 
  -2  11   1      336.14      329.39     42.19 o 
  -1  11   1      186.91      182.02     15.68 o 
   0  11   1        1.51       -1.34     11.32 o 
   1  11   1     1314.77     1287.99     53.90 o 
   2  11   1       69.35       34.66     14.85 o 
   3  11   1      692.66      710.55     42.71 o 
   4  11   1      222.64      223.70     29.63 o 
   5  11   1       24.87       55.49     18.90 o 
   6  11   1      618.11      582.30     44.27 o 
   7  11   1       54.10       54.39     21.94 o 
   8  11   1      190.82      185.20     34.04 o 
   9  11   1       56.74       62.96     23.92 o 
  -7  12   1       36.57       45.27     15.64 o 
  -6  12   1      145.75      113.35     19.76 o 
  -5  12   1        3.39       -5.02     11.66 o 
  -4  12   1      322.99      317.94     28.52 o 
  -3  12   1      107.39       89.99     16.92 o 
  -2  12   1      213.96      200.61     22.70 o 
  -1  12   1      223.32      195.60     29.05 o 
   0  12   1       58.37       95.63     20.42 o 
   1  12   1      353.06      404.65     37.38 o 
   2  12   1       84.63       75.12     20.13 o 
   3  12   1      228.30      240.71     30.86 o 
   4  12   1      268.00      307.61     36.00 o 
   5  12   1       88.43       96.48     23.16 o 
   6  12   1      378.94      414.04     44.36 o 
   7  12   1        2.07        3.35     15.47 o 
   8  12   1       27.79       36.00     20.33 o 
  -6  13   1      147.26      182.08     58.17 o 
  -5  13   1       98.71      134.40     21.40 o 
  -4  13   1      356.74      361.04     31.16 o 
  -3  13   1       85.13      100.01     19.34 o 
  -2  13   1      714.22      649.32     48.77 o 
  -1  13   1      253.26      276.62     38.65 o 
   0  13   1      264.73      233.18     31.21 o 
   1  13   1      138.02      144.23     25.33 o 
   2  13   1        0.13       -9.43     13.45 o 
   3  13   1      478.37      401.07     40.79 o 
   4  13   1       38.85       34.06     18.50 o 
   5  13   1      262.42      277.24     37.44 o 
   6  13   1       67.41       49.13     21.72 o 
   7  13   1        3.26      -10.54     16.30 o 
  -4  14   1      178.57      176.59     24.59 o 
  -3  14   1       12.53      -15.99     15.47 o 
  -2  14   1      199.82      232.96     37.89 o 
  -1  14   1       16.96        8.54     17.52 o 
   0  14   1      100.51      120.68     29.35 o 
   1  14   1       73.00       75.42     22.59 o 
   2  14   1        3.09      -19.54     14.45 o 
   3  14   1       96.75       78.06     23.48 o 
   4  14   1       72.73       98.14     24.80 o 
   5  14   1       66.50       55.93     22.59 o 
   6  14   1       73.24       50.33     24.64 o 
  -1  15   1        0.00      -10.81     16.29 o 
   0  15   1      109.71       86.19     27.01 o 
   1  15   1      172.11      198.31     36.22 o 
   2  15   1       84.31       50.05     21.71 o 
   3  15   1       57.81       48.70     22.34 o 
  -5 -14   2      143.24      174.54     34.03 o 
  -4 -14   2       39.07       42.64     23.09 o 
  -3 -14   2      181.41      202.55     34.31 o 
  -2 -14   2      408.87      359.43     41.96 o 
  -1 -14   2       19.07       22.73     17.98 o 
   0 -14   2      333.44      384.82     43.57 o 
   1 -14   2       61.80       72.25     17.54 o 
   2 -14   2      405.37      443.35     49.19 o 
   3 -14   2      135.97      182.23     34.58 o 
   4 -14   2       76.20       81.35     25.94 o 
  -6 -13   2        1.14      -12.76     13.57 o 
  -5 -13   2      241.22      208.82     34.38 o 
  -4 -13   2        9.12       25.35     19.17 o 
  -3 -13   2      471.95      403.93     43.27 o 
  -2 -13   2       37.99       47.89     21.35 o 
  -1 -13   2      156.47      183.95     30.97 o 
   0 -13   2      328.81      308.52     36.69 o 
   1 -13   2       10.40      -13.90     13.41 o 
   2 -13   2      283.53      281.20     38.88 o 
   3 -13   2       10.43      -13.31     14.74 o 
   4 -13   2      117.95       96.71     26.99 o 
   5 -13   2      177.58      240.08     36.85 o 
   6 -13   2        7.54        7.96     20.24 o 
  -8 -12   2      200.05      232.52     37.08 o 
  -7 -12   2       94.57       91.67     26.15 o 
  -6 -12   2      102.13       92.00     24.86 o 
  -5 -12   2      481.54      456.46     46.25 o 
  -4 -12   2       36.76       43.77     19.90 o 
  -3 -12   2      470.48      445.95     43.55 o 
  -2 -12   2       87.34       65.87     20.85 o 
  -1 -12   2      630.41      607.79     42.45 o 
   0 -12   2      723.52      766.63     46.28 o 
   1 -12   2      286.88      296.97     34.72 o 
   2 -12   2      221.95      173.48     26.40 o 
   3 -12   2       51.18      100.18     25.25 o 
   4 -12   2      476.24      538.73     49.04 o 
   5 -12   2      317.64      347.89     29.37 o 
   6 -12   2       81.16       99.17     20.48 o 
   7 -12   2      219.35      273.28     27.06 o 
  -9 -11   2       27.27       21.69     19.62 o 
  -8 -11   2      443.19      425.60     46.51 o 
  -7 -11   2       19.57        2.17     16.26 o 
  -6 -11   2     1103.46     1122.34     60.91 o 
  -5 -11   2       35.83       13.14     16.66 o 
  -4 -11   2       36.12       72.25     20.29 o 
  -3 -11   2      265.22      237.13     30.83 o 
  -2 -11   2        0.39      -12.59     11.83 o 
  -1 -11   2     1499.58     1531.45     65.47 o 
   0 -11   2      229.56      207.47     28.07 o 
   1 -11   2      413.17      405.72     37.45 o 
   2 -11   2      280.13      283.61     23.42 o 
   3 -11   2       12.03       15.72     10.61 o 
   4 -11   2      781.45      777.11     34.69 o 
   5 -11   2        0.23       10.54     10.43 o 
   6 -11   2      182.16      200.63     22.22 o 
   7 -11   2      399.87      348.95     44.34 o 
 -10 -10   2       89.98       44.22     23.36 o 
  -9 -10   2        0.39      -17.31     15.26 o 
  -8 -10   2      291.96      264.14     36.43 o 
  -7 -10   2      111.10       93.44     24.16 o 
  -6 -10   2      220.80      207.29     30.88 o 
  -5 -10   2      168.23      187.64     29.13 o 
  -4 -10   2      157.05      132.97     24.45 o 
  -3 -10   2      173.95      180.83     27.38 o 
  -2 -10   2      827.53      699.97     41.72 o 
  -1 -10   2       37.35       14.34     13.06 o 
   0 -10   2      248.22      231.64     27.40 o 
   1 -10   2      987.28     1038.79     49.21 o 
   2 -10   2      972.80      986.40     44.81 o 
   3 -10   2      469.44      473.43     21.49 o 
   4 -10   2     1142.59     1086.86     56.30 o 
   5 -10   2       42.35       46.79     13.51 o 
   6 -10   2      369.65      378.15     31.38 o 
   7 -10   2      668.22      644.17     32.23 o 
   8 -10   2       57.83       66.44     23.35 o 
 -10  -9   2      156.53      167.63     32.88 o 
  -9  -9   2      230.31      253.08     36.66 o 
  -8  -9   2        7.68       -7.09     12.41 o 
  -7  -9   2      190.25      162.33     28.02 o 
  -6  -9   2      981.27      897.19     50.70 o 
  -5  -9   2       13.75       32.16     16.02 o 
  -4  -9   2     2449.90     2268.35     78.72 o 
  -3  -9   2        9.66       10.46     12.36 o 
  -2  -9   2      880.22      909.29     44.87 o 
  -1  -9   2     1548.31     1565.89     59.78 o 
   0  -9   2        0.15       -4.49     10.50 o 
   1  -9   2     2059.45     2023.63     67.71 o 
   2  -9   2      141.73      124.85     19.43 o 
   3  -9   2     1922.54     1826.81     38.20 o 
   4  -9   2     1082.29     1024.68     35.78 o 
   5  -9   2      192.08      165.95     30.28 o 
   6  -9   2      881.21      844.28     34.00 o 
   7  -9   2       18.42       10.44     10.51 o 
   8  -9   2      401.78      411.26     55.01 o 
 -11  -8   2      209.57      196.96     36.34 o 
 -10  -8   2      159.59      118.20     28.22 o 
  -9  -8   2      626.04      551.26     51.10 o 
  -8  -8   2        0.95        1.37     13.03 o 
  -7  -8   2      426.65      382.78     39.32 o 
  -6  -8   2      591.23      632.28     41.34 o 
  -5  -8   2      104.80       80.88     19.04 o 
  -4  -8   2      924.63      962.05     46.70 o 
  -3  -8   2      140.75      114.36     19.12 o 
  -2  -8   2      695.01      641.13     36.02 o 
  -1  -8   2      494.79      515.35     31.69 o 
   0  -8   2      502.01      546.21     33.06 o 
   1  -8   2      374.31      374.44     26.85 o 
   2  -8   2       77.76       83.24     11.63 o 
   3  -8   2      496.97      528.59     18.98 o 
   4  -8   2     1062.62     1087.49     34.49 o 
   5  -8   2     1368.75     1430.78     41.33 o 
   6  -8   2      465.41      492.53     24.77 o 
   7  -8   2       63.32       43.25     13.91 o 
   8  -8   2      212.51      244.47     22.43 o 
 -11  -7   2       32.57       36.56     20.48 o 
 -10  -7   2      132.72      102.72     25.79 o 
  -9  -7   2      938.41      833.04     52.64 o 
  -8  -7   2      249.51      297.78     36.64 o 
  -7  -7   2      961.04      979.33     51.61 o 
  -6  -7   2      512.15      469.48     34.92 o 
  -5  -7   2      117.74      120.95     20.65 o 
  -4  -7   2      482.63      412.77     31.07 o 
  -3  -7   2       34.16        9.75      9.97 o 
  -2  -7   2     1863.53     1767.96     59.52 o 
  -1  -7   2      874.79      796.83     37.06 o 
   0  -7   2     2570.85     2645.10     75.11 o 
   1  -7   2      888.01     1000.86     40.71 o 
   2  -7   2      981.10      888.14     35.52 o 
   3  -7   2     3124.59     3100.08     48.61 o 
   4  -7   2        8.84       22.67     13.54 o 
   5  -7   2     2066.01     2086.33     48.55 o 
   6  -7   2     1082.35     1189.22     36.50 o 
   7  -7   2      411.21      415.21     24.40 o 
   8  -7   2     2411.02     2519.53     59.49 o 
   9  -7   2        2.40        3.49     13.98 o 
 -12  -6   2      243.55      262.52     29.06 o 
 -11  -6   2       18.97       -5.40     12.68 o 
 -10  -6   2      239.88      245.49     36.06 o 
  -9  -6   2      598.70      493.27     45.56 o 
  -8  -6   2      172.66      167.11     27.19 o 
  -7  -6   2     1423.03     1471.14     61.81 o 
  -6  -6   2       73.94       68.19     17.59 o 
  -5  -6   2     1050.18      984.61     45.41 o 
  -4  -6   2      136.49      120.56     18.88 o 
  -3  -6   2     3595.28     3346.13     88.87 o 
  -2  -6   2      706.68      712.17     33.91 o 
  -1  -6   2       41.71       64.65     12.55 o 
   0  -6   2     2043.82     2076.54     60.65 o 
   1  -6   2       61.45       96.72     13.84 o 
   2  -6   2    12330.43    12575.38    145.05 o 
   3  -6   2      941.89      977.84     19.98 o 
   4  -6   2      176.36      155.31     11.79 o 
   5  -6   2     1584.21     1583.68     69.42 o 
   6  -6   2      658.42      635.20     34.72 o 
   7  -6   2     1181.96     1198.69     36.06 o 
   8  -6   2      830.43      798.69     31.01 o 
   9  -6   2        0.14        1.64      9.99 o 
 -12  -5   2      235.24      264.12     27.61 o 
 -11  -5   2       20.71       22.24     15.78 o 
 -10  -5   2      478.71      543.36     66.55 o 
  -9  -5   2        6.51      -13.09     11.81 o 
  -8  -5   2      201.41      221.26     30.12 o 
  -7  -5   2      110.81      100.30     20.37 o 
  -6  -5   2      362.08      368.97     32.83 o 
  -5  -5   2     2731.38     2685.99     79.06 o 
  -4  -5   2      210.91      211.96     22.54 o 
  -3  -5   2     1822.64     1832.67     57.27 o 
  -2  -5   2      139.14      158.64     17.54 o 
  -1  -5   2      409.41      427.99     23.86 o 
   0  -5   2     2467.45     2477.41     43.85 o 
   1  -5   2       13.69        6.74      6.40 o 
   2  -5   2     3341.18     3469.47     48.93 o 
   3  -5   2     3456.84     3595.12     51.74 o 
   4  -5   2        1.80        3.84      4.62 o 
   5  -5   2     2123.02     2080.31     37.72 o 
   6  -5   2       30.80       17.30      7.96 o 
   7  -5   2      194.78      191.09     14.37 o 
   8  -5   2      767.28      764.11     29.06 o 
   9  -5   2      196.53      206.87     19.60 o 
 -12  -4   2      431.45      458.29     81.31 o 
 -11  -4   2       24.49       11.05     14.54 o 
 -10  -4   2      492.11      592.83     35.92 o 
  -9  -4   2        1.33        2.40     10.14 o 
  -8  -4   2      703.57      786.61     44.96 o 
  -7  -4   2     2043.37     2102.89     71.26 o 
  -6  -4   2     1118.25     1167.79     48.21 o 
  -5  -4   2     1746.56     1627.93     55.35 o 
  -4  -4   2     1677.96     1745.99     55.48 o 
  -3  -4   2     2601.32     2453.99     66.66 o 
  -2  -4   2     4479.46     4195.73     96.03 o 
  -1  -4   2     4798.61     5074.23     96.07 o 
   0  -4   2     1628.08     1711.43     32.01 o 
   1  -4   2       35.50       45.72     10.32 o 
   2  -4   2        3.93        6.29      5.32 o 
   3  -4   2      160.57      135.51      8.90 o 
   4  -4   2     6637.20     6634.60     82.87 o 
   5  -4   2      956.05      975.74     22.85 o 
   6  -4   2     2986.26     3047.56     48.73 o 
   7  -4   2      992.10      928.68     35.27 o 
   8  -4   2      207.02      231.31     15.82 o 
   9  -4   2     1480.52     1680.81     50.09 o 
 -12  -3   2        2.51      -13.99     15.39 o 
 -11  -3   2      277.00      307.55     27.06 o 
 -10  -3   2      331.08      367.64     51.09 o 
  -9  -3   2       20.92       -6.40     18.94 o 
  -8  -3   2     4155.69     4373.12     83.98 o 
  -7  -3   2      166.07      169.39     22.92 o 
  -6  -3   2      117.05       97.62     16.81 o 
  -5  -3   2       62.30       50.15     12.01 o 
  -4  -3   2     2143.12     2127.75     60.11 o 
  -3  -3   2     6027.64     6147.96    129.87 o 
  -2  -3   2     1514.08     1561.42     44.98 o 
  -1  -3   2      199.98      219.57     15.91 o 
   0  -3   2     1988.87     2042.46     67.32 o 
   1  -3   2      452.52      457.72     15.71 o 
   2  -3   2       35.16       47.82      6.55 o 
   3  -3   2      156.33      163.99      8.21 o 
   4  -3   2     4912.31     4846.04     62.32 o 
   5  -3   2      588.91      596.34     16.58 o 
   6  -3   2     1959.17     1874.50     34.07 o 
   7  -3   2     1888.57     1845.80     40.39 o 
   8  -3   2      302.05      291.59     16.27 o 
   9  -3   2      664.69      688.17     30.17 o 
 -12  -2   2        2.72       34.71     20.14 o 
 -11  -2   2      236.38      210.95     22.35 o 
 -10  -2   2     1067.36     1179.42     40.88 o 
  -9  -2   2        3.09       -3.95      8.47 o 
  -8  -2   2     1301.57     1343.81     39.76 o 
  -7  -2   2     1313.07     1367.06     37.72 o 
  -6  -2   2     1541.16     1622.63     53.55 o 
  -5  -2   2     2443.31     2365.47     65.20 o 
  -4  -2   2      147.89      175.67     17.46 o 
  -3  -2   2     5842.31     5834.36    120.81 o 
  -2  -2   2      937.56      976.06     31.02 o 
  -1  -2   2     2333.81     2144.19     33.36 o 
   0  -2   2     3252.77     3417.47     59.39 o 
   1  -2   2     2595.15     2570.23     41.31 o 
   2  -2   2    11971.39    12054.91    130.41 o 
   3  -2   2     2518.57     2497.67     34.03 o 
   4  -2   2     1170.84     1176.49     21.31 o 
   5  -2   2     1873.04     1826.13     30.49 o 
   6  -2   2     3299.49     3119.08     46.75 o 
   7  -2   2     3043.97     3075.42     61.40 o 
   8  -2   2      132.83      146.82     15.72 o 
   9  -2   2     1142.47     1146.87     42.04 o 
  10  -2   2       76.24       56.52     13.77 o 
 -12  -1   2        0.05        8.37     17.72 o 
 -11  -1   2      592.71      644.23     46.03 o 
 -10  -1   2      231.37      267.93     22.83 o 
  -9  -1   2      535.71      604.24     27.59 o 
  -8  -1   2     1029.31     1042.56     92.11 o 
  -7  -1   2       70.72       67.99     11.30 o 
  -6  -1   2     5364.18     5364.18     87.56 o 
  -5  -1   2     2190.78     2427.11     47.02 o 
  -4  -1   2     7017.15     6982.14    141.03 o 
  -3  -1   2     1119.48     1168.44     34.47 o 
  -2  -1   2      723.38      781.08     25.15 o 
  -1  -1   2     7067.24     7255.29    136.56 o 
   0  -1   2     1203.56     1243.18     21.62 o 
   2  -1   2      155.62      175.87      5.68 o 
   3  -1   2      225.11      229.21     11.52 o 
   4  -1   2     4403.06     4149.47     60.56 o 
   5  -1   2       16.19       10.34      5.16 o 
   6  -1   2     2003.78     2136.27    127.16 o 
   7  -1   2        2.11       -3.70      5.86 o 
   8  -1   2      643.05      592.89     51.29 o 
   9  -1   2     1162.90     1191.33     45.13 o 
  10  -1   2       26.95       31.94      9.65 o 
  11  -1   2      462.81      479.11     43.84 o 
 -12   0   2       51.95       38.79     20.17 o 
 -11   0   2      333.30      357.24     39.17 o 
 -10   0   2        1.26       -8.32     12.59 o 
  -9   0   2     1436.43     1453.99     41.41 o 
  -8   0   2      299.80      312.66     20.90 o 
  -7   0   2      417.86      389.15     19.31 o 
  -6   0   2     3328.59     3370.85     60.87 o 
  -5   0   2        3.65        3.99     11.93 o 
  -4   0   2     6584.73     6571.17     95.46 o 
  -3   0   2     7934.33     8074.09    111.23 o 
  -2   0   2      446.28      456.07     12.57 o 
  -1   0   2      862.97      839.12     15.88 o 
   0   0   2     4094.57     4129.92     57.15 o 
   1   0   2      463.48      487.48     17.63 o 
   2   0   2    42620.88    39289.08    516.26 o 
   3   0   2       20.40       18.73      4.00 o 
   4   0   2      152.79      145.35      9.53 o 
   5   0   2      824.07      878.02     78.52 o 
   6   0   2     2545.32     2520.94     49.40 o 
   7   0   2       59.74       52.78     10.24 o 
   8   0   2     1741.61     1784.10     44.13 o 
   9   0   2      574.81      580.98     31.77 o 
  10   0   2      127.07      135.34     19.43 o 
  11   0   2      987.36     1064.03     44.48 o 
  12   0   2       34.07       42.79     21.39 o 
 -12   1   2      315.07      317.21     39.34 o 
 -11   1   2      479.63      550.41     42.46 o 
 -10   1   2        0.25        2.26     14.25 o 
  -9   1   2     2836.04     3101.51     64.53 o 
  -8   1   2      665.66      612.46     40.10 o 
  -7   1   2     4786.61     4806.55     81.13 o 
  -6   1   2     2592.21     2559.24     49.25 o 
  -5   1   2      247.81      263.56     13.13 o 
  -4   1   2    12105.82    12137.76    141.24 o 
  -3   1   2     4612.37     4517.05     54.43 o 
  -2   1   2       13.94       14.86      2.95 o 
  -1   1   2    23708.08    22427.58    365.49 o 
   1   1   2     2717.84     2894.33     42.03 o 
   2   1   2     3955.89     4066.47     86.25 o 
   3   1   2      294.46      256.01     16.89 o 
   4   1   2      854.28      879.26     33.57 o 
   5   1   2     4991.23     4994.92     78.47 o 
   6   1   2     9311.63     9496.74    139.33 o 
   7   1   2      415.55      421.77     16.44 o 
   8   1   2     2584.93     2635.52     46.52 o 
   9   1   2      233.61      222.49     18.81 o 
  10   1   2      269.18      294.72     19.04 o 
  11   1   2      901.07      818.44     36.20 o 
  12   1   2        0.07        2.29     16.81 o 
 -12   2   2      432.29      392.93     43.98 o 
 -11   2   2      249.45      315.92     38.72 o 
 -10   2   2      250.24      238.17     32.17 o 
  -9   2   2     1417.13     1338.44     60.47 o 
  -8   2   2      158.91      139.65     14.19 o 
  -7   2   2     2034.95     2114.39     45.00 o 
  -6   2   2     1205.78     1294.60     31.71 o 
  -5   2   2      802.68      803.07     18.35 o 
  -4   2   2      899.62      874.70     19.78 o 
  -3   2   2      776.39      920.97     15.98 o 
  -2   2   2     3831.26     3850.90     59.73 o 
  -1   2   2    16416.39    16794.17    176.73 o 
   0   2   2     5919.36     5935.31     81.68 o 
   1   2   2     1340.31     1435.17     25.53 o 
   2   2   2    20623.95    19823.97    368.10 o 
   3   2   2     3645.94     3841.35     84.47 o 
   4   2   2     2605.52     2754.36     68.28 o 
   5   2   2     1385.75     1474.27     39.87 o 
   6   2   2     3538.37     3682.55     67.73 o 
   7   2   2      502.26      534.17     18.44 o 
   8   2   2      663.40      665.75     21.95 o 
   9   2   2        0.27       -3.32      9.81 o 
  10   2   2      124.90      113.12     13.10 o 
  11   2   2      671.23      728.16     34.75 o 
  12   2   2       46.59       27.47     19.17 o 
  13   2   2      123.17      111.49     28.68 o 
 -12   3   2      382.33      355.24     42.98 o 
 -11   3   2       46.01       24.19     18.29 o 
 -10   3   2      572.28      597.01     42.04 o 
  -9   3   2        7.87        1.19     12.39 o 
  -8   3   2       13.10       -9.73     10.98 o 
  -7   3   2     2031.02     2053.87     36.91 o 
  -6   3   2     1721.92     1669.65     31.25 o 
  -5   3   2     3277.90     3119.54     77.23 o 
  -4   3   2      678.33      650.39     14.27 o 
  -3   3   2     2516.23     2682.30    110.02 o 
  -2   3   2     3862.12     3801.91     91.24 o 
  -1   3   2    11860.58    12224.37    132.26 o 
   0   3   2    20398.22    20189.49    212.84 o 
   1   3   2    25178.10    23797.36    308.57 o 
   2   3   2       50.49       30.61      5.53 o 
   3   3   2    10798.54    10599.72    145.96 o 
   4   3   2       24.36       36.84      6.91 o 
   5   3   2     1856.38     1743.86     38.47 o 
   6   3   2       84.55       82.36     21.08 o 
   7   3   2        2.64       -5.43      6.51 o 
   8   3   2     2798.08     2823.78     93.68 o 
   9   3   2      111.29       95.21     12.07 o 
  10   3   2     1018.22     1025.61     30.41 o 
  11   3   2       23.65       15.31     11.38 o 
  12   3   2      141.17      133.54     29.76 o 
  13   3   2      112.66       96.11     27.53 o 
 -12   4   2      335.83      354.03     42.85 o 
 -11   4   2       76.27      109.64     25.09 o 
 -10   4   2      548.77      605.43     44.35 o 
  -9   4   2       43.90       43.65     22.59 o 
  -8   4   2     1292.20     1269.47     41.00 o 
  -7   4   2     2910.75     2991.98     63.69 o 
  -6   4   2      437.35      432.42     16.07 o 
  -5   4   2     3781.31     3729.19     68.73 o 
  -4   4   2     4207.58     4199.56     72.48 o 
  -3   4   2    10019.43    10674.01    307.28 o 
  -2   4   2     7565.72     7653.46     87.13 o 
  -1   4   2       26.70       51.76      4.72 o 
   0   4   2     6915.41     7014.32    104.49 o 
   1   4   2     2116.58     2262.90     40.11 o 
   2   4   2      309.87      260.64     11.62 o 
   3   4   2      483.75      520.03     16.64 o 
   4   4   2     2599.95     2584.06     57.46 o 
   5   4   2      636.73      605.53     26.71 o 
   6   4   2      516.68      510.01     20.95 o 
   7   4   2      286.20      311.82     19.20 o 
   8   4   2     1580.48     1547.34     42.73 o 
   9   4   2      971.86      936.44     34.66 o 
  10   4   2      651.37      695.71     45.43 o 
  11   4   2        0.11        1.27     11.16 o 
  12   4   2      252.27      246.89     36.62 o 
  13   4   2       66.41      119.92     29.83 o 
 -12   5   2       20.50       21.78     18.87 o 
 -11   5   2       27.86       44.07     19.99 o 
 -10   5   2      383.75      385.24     29.77 o 
  -9   5   2        4.77       17.86     18.49 o 
  -8   5   2     1628.01     1667.69     56.93 o 
  -7   5   2      171.07      159.70     19.31 o 
  -6   5   2      321.69      319.79     32.90 o 
  -5   5   2     2209.98     2158.39     49.57 o 
  -4   5   2     4623.70     4529.94     93.78 o 
  -3   5   2     7785.90     7836.55    118.94 o 
  -2   5   2     1114.52     1080.66     19.98 o 
  -1   5   2      883.64      988.85     19.38 o 
   0   5   2      444.09      454.00     15.37 o 
   1   5   2      284.71      292.91     18.27 o 
   2   5   2     1648.90     1877.18     36.19 o 
   3   5   2     2314.60     2338.39     43.27 o 
   4   5   2      940.08      962.10     25.13 o 
   5   5   2     2104.31     2108.34     43.52 o 
   6   5   2      461.80      477.71     20.51 o 
   7   5   2     2094.69     2160.08     49.29 o 
   8   5   2      830.03      857.08     31.48 o 
   9   5   2      775.32      703.15     46.86 o 
  10   5   2      818.50      881.19     54.76 o 
  11   5   2       38.52       21.42     13.55 o 
  12   5   2      606.45      555.85     54.43 o 
 -11   6   2       54.39       52.31     22.71 o 
 -10   6   2      519.74      604.76     34.43 o 
  -9   6   2       25.18       16.95     12.05 o 
  -8   6   2      977.85      951.82     36.75 o 
  -7   6   2      474.47      476.84     25.88 o 
  -6   6   2     2603.82     2567.27     58.67 o 
  -5   6   2     4316.60     4274.87     79.78 o 
  -4   6   2      126.26      141.91     14.29 o 
  -3   6   2     3925.59     3903.00     71.48 o 
  -2   6   2      727.41      671.37     30.90 o 
  -1   6   2     3286.79     3342.03     56.67 o 
   0   6   2     2850.28     2709.34     49.40 o 
   1   6   2     2616.93     2633.74     49.64 o 
   2   6   2     3453.25     3402.90     57.48 o 
   3   6   2       18.18       21.67      7.17 o 
   4   6   2     3535.11     3501.73     80.00 o 
   5   6   2     3840.49     3674.49     64.87 o 
   6   6   2     1592.31     1545.83     54.58 o 
   7   6   2      844.96      833.83     48.07 o 
   8   6   2        0.04       11.32     14.55 o 
   9   6   2     1527.97     1527.00     70.31 o 
  10   6   2      194.00      198.45     33.09 o 
  11   6   2      408.97      495.62     49.51 o 
  12   6   2      104.97      122.02     29.02 o 
 -11   7   2      187.69      185.06     24.89 o 
 -10   7   2       35.16       43.01     15.21 o 
  -9   7   2      157.72      132.30     18.86 o 
  -8   7   2      730.23      780.35     34.13 o 
  -7   7   2        0.02        8.34      9.68 o 
  -6   7   2     1797.87     1838.85     49.36 o 
  -5   7   2        9.59        5.89      9.34 o 
  -4   7   2      830.19      870.36     48.20 o 
  -3   7   2     1237.64     1204.21     24.67 o 
  -2   7   2      549.11      467.04     31.58 o 
  -1   7   2     2624.67     2569.88     41.11 o 
   0   7   2       39.09       49.55     15.47 o 
   1   7   2     1164.86     1063.89     29.75 o 
   2   7   2     1901.70     1886.53     58.47 o 
   3   7   2       19.55       38.05     10.72 o 
   4   7   2     2546.67     2575.04     49.20 o 
   5   7   2      332.53      315.30     20.80 o 
   6   7   2      427.03      460.59     35.11 o 
   7   7   2      135.43      188.73     27.81 o 
   8   7   2      104.74       99.00     23.88 o 
  10   7   2        2.24       17.44     17.61 o 
  11   7   2       83.32       96.13     27.51 o 
  12   7   2       65.45       44.81     23.39 o 
 -10   8   2       17.16       13.41     13.98 o 
  -9   8   2      271.56      266.76     26.16 o 
  -8   8   2      198.02      144.27     19.61 o 
  -7   8   2       10.89       10.84     10.20 o 
  -6   8   2      168.56      199.00     23.14 o 
  -5   8   2        0.47       -7.64      8.23 o 
  -4   8   2     2884.01     2755.66     62.31 o 
  -3   8   2     2848.93     2887.86     46.16 o 
  -2   8   2      627.07      601.83     22.93 o 
  -1   8   2     3139.81     3174.97     50.06 o 
   0   8   2      835.33      750.87     60.75 o 
   1   8   2       57.31       43.28      8.65 o 
   2   8   2     5310.59     5064.11    120.20 o 
   3   8   2     1097.66     1055.35     28.44 o 
   4   8   2      827.91      820.40     24.55 o 
   5   8   2       82.89       76.62     18.80 o 
   6   8   2     1210.33     1383.53     61.44 o 
   7   8   2      403.14      306.08     35.65 o 
   8   8   2      719.82      704.44     48.06 o 
   9   8   2      221.33      242.41     35.23 o 
  10   8   2        0.81       24.88     18.89 o 
  11   8   2      307.29      349.42     45.94 o 
 -10   9   2        4.91        6.15     13.63 o 
  -9   9   2      697.62      738.33     58.54 o 
  -8   9   2       56.92       61.25     15.80 o 
  -7   9   2      549.70      558.51     30.44 o 
  -6   9   2      645.72      664.90     32.05 o 
  -5   9   2       18.63        3.91     12.62 o 
  -4   9   2     3410.56     3363.32     73.74 o 
  -3   9   2      721.70      704.80     30.73 o 
  -2   9   2      242.51      268.56     24.93 o 
  -1   9   2      765.53      752.85     22.53 o 
   0   9   2        0.77       -3.24      5.78 o 
   1   9   2     2164.80     2094.19     64.73 o 
   2   9   2      169.68      158.73     21.50 o 
   3   9   2      535.72      521.94     35.13 o 
   4   9   2      172.55      181.69     25.60 o 
   5   9   2       74.85       77.84     19.71 o 
   6   9   2     1908.12     1886.15     75.38 o 
   7   9   2      240.05      270.73     35.34 o 
   8   9   2      255.98      228.14     34.44 o 
   9   9   2       68.50       69.92     23.97 o 
  10   9   2        8.42       27.08     21.87 o 
  11   9   2      299.17      361.28     46.12 o 
  -9  10   2      227.22      264.28     28.66 o 
  -8  10   2        6.17       10.85     13.16 o 
  -7  10   2      120.83      107.89     18.19 o 
  -6  10   2      491.56      480.07     33.01 o 
  -5  10   2       59.70       51.64     13.97 o 
  -4  10   2       97.28       93.63     16.01 o 
  -3  10   2       32.40       45.54     12.47 o 
  -2  10   2        4.49        2.57      9.91 o 
  -1  10   2     1083.75     1147.00     29.76 o 
   0  10   2     1797.02     1700.45     37.43 o 
   1  10   2      478.58      441.77     30.85 o 
   2  10   2       57.23       50.63     16.23 o 
   3  10   2      307.63      276.05     30.28 o 
   4  10   2      615.61      551.83     39.60 o 
   5  10   2      251.07      260.32     32.52 o 
   6  10   2      470.15      367.44     39.22 o 
   7  10   2       33.55       32.73     19.90 o 
   8  10   2      476.04      540.30     51.71 o 
   9  10   2      107.29      134.06     30.00 o 
  10  10   2       59.15       37.49     22.31 o 
  -8  11   2       17.30        6.52     13.60 o 
  -7  11   2      340.85      366.24     53.61 o 
  -6  11   2       77.30       75.56     16.59 o 
  -5  11   2      448.16      455.37     49.37 o 
  -4  11   2      398.03      425.59     36.32 o 
  -3  11   2       75.34       68.30     15.16 o 
  -2  11   2     1085.26     1024.92     39.79 o 
  -1  11   2      284.95      311.93     19.14 o 
   0  11   2     1212.64     1154.50     38.01 o 
   1  11   2     1259.49     1267.95     53.47 o 
   2  11   2      106.92      120.86     21.60 o 
   3  11   2     1085.52     1048.79     51.07 o 
   4  11   2        0.11        4.88     12.73 o 
   5  11   2      480.18      467.53     44.22 o 
   6  11   2      286.84      317.44     37.89 o 
   7  11   2       31.25       59.61     21.28 o 
   8  11   2      531.13      552.81     52.67 o 
   9  11   2        2.72       13.58     19.25 o 
  -7  12   2      116.02      136.76     21.62 o 
  -6  12   2       30.49       27.28     13.73 o 
  -5  12   2      337.55      294.30     27.68 o 
  -4  12   2      210.83      192.87     23.04 o 
  -3  12   2      403.42      372.77     29.79 o 
  -2  12   2      383.53      362.41     29.25 o 
  -1  12   2        0.26      -13.86      9.24 o 
   0  12   2      338.56      330.36     25.08 o 
   1  12   2      246.80      248.52     29.07 o 
   2  12   2      147.31      146.28     23.82 o 
   3  12   2      373.98      291.60     33.81 o 
   4  12   2      126.87      118.24     25.00 o 
   5  12   2      167.98      148.01     28.22 o 
   6  12   2      173.29      214.99     34.62 o 
   7  12   2       53.16       56.72     22.53 o 
   8  12   2      109.73       94.36     27.00 o 
  -6  13   2        0.08        0.84     12.55 o 
  -5  13   2      260.80      276.92     28.79 o 
  -4  13   2      170.23      151.80     21.95 o 
  -3  13   2      288.79      294.57     28.59 o 
  -2  13   2      258.25      245.18     26.03 o 
  -1  13   2        5.29       12.86     16.97 o 
   0  13   2      427.79      371.21     43.96 o 
   1  13   2       47.79       61.07     19.34 o 
   2  13   2      184.52      144.91     26.00 o 
   3  13   2      168.51      142.88     26.94 o 
   4  13   2       49.25       16.21     17.27 o 
   5  13   2      454.60      501.03     48.68 o 
   6  13   2       21.84       31.65     20.38 o 
   7  13   2      134.05      106.76     28.13 o 
  -4  14   2        3.48       19.19     13.86 o 
  -3  14   2       98.55       50.43     16.51 o 
  -2  14   2       67.29       78.58     25.16 o 
  -1  14   2      305.10      229.15     36.50 o 
   0  14   2      265.57      259.92     38.38 o 
   1  14   2      117.48      115.08     26.67 o 
   2  14   2       69.48       73.90     21.92 o 
   3  14   2       71.08       80.47     23.64 o 
   4  14   2      208.86      196.63     32.47 o 
   5  14   2       60.77       33.84     22.05 o 
   6  14   2       96.85      112.08     29.69 o 
  -1  15   2      236.18      306.02     43.15 o 
   0  15   2       40.41       18.98     20.03 o 
   1  15   2        0.53      -13.70     15.49 o 
   2  15   2      161.44      142.55     31.36 o 
   3  15   2       15.13        5.15     17.55 o 
  -4 -14   3       51.31       57.36     23.37 o 
  -3 -14   3       60.16       45.37     21.68 o 
  -2 -14   3       77.10      133.56     29.35 o 
  -1 -14   3      262.63      301.24     39.85 o 
   0 -14   3      176.70      177.31     32.00 o 
   1 -14   3       11.56       -0.84     17.85 o 
   2 -14   3      321.15      303.91     42.99 o 
   3 -14   3        9.41       16.50     18.72 o 
  -6 -13   3      302.17      261.93     38.38 o 
  -5 -13   3       51.59       81.28     24.67 o 
  -4 -13   3       57.84       66.32     23.33 o 
  -3 -13   3      154.93      190.16     32.65 o 
  -2 -13   3       59.98       21.66     18.83 o 
  -1 -13   3      510.54      489.47     47.63 o 
   0 -13   3       70.52       47.83     21.11 o 
   1 -13   3       31.87       44.79     20.31 o 
   2 -13   3      227.10      188.59     22.30 o 
   3 -13   3      105.73      132.08     29.21 o 
   4 -13   3      116.14       89.74     25.47 o 
   5 -13   3       19.88       62.70     22.58 o 
  -7 -12   3       41.25        6.95     17.96 o 
  -6 -12   3      130.39      137.35     29.36 o 
  -5 -12   3      248.84      213.49     33.43 o 
  -4 -12   3      242.18      246.40     34.98 o 
  -3 -12   3      477.45      570.41     43.38 o 
  -2 -12   3       43.44       42.80     18.70 o 
  -1 -12   3      208.67      245.35     33.01 o 
   0 -12   3        8.56       -6.83     13.18 o 
   1 -12   3       33.85       42.00     19.24 o 
   2 -12   3      328.64      332.64     27.08 o 
   3 -12   3      377.95      373.70     28.54 o 
   4 -12   3      103.13      126.49     27.50 o 
   5 -12   3       29.92       22.88     18.16 o 
   6 -12   3      251.61      229.06     33.78 o 
  -8 -11   3       32.42        0.35     15.90 o 
  -7 -11   3      116.29      123.22     27.85 o 
  -6 -11   3      455.78      443.36     45.07 o 
  -5 -11   3        1.31      -21.14     14.10 o 
  -4 -11   3      790.84      805.23     49.41 o 
  -3 -11   3      211.01      263.96     33.71 o 
  -2 -11   3       67.16      105.58     23.06 o 
  -1 -11   3      466.15      442.24     40.64 o 
   0 -11   3     1224.43     1193.62     57.36 o 
   1 -11   3      724.55      815.92     47.01 o 
   2 -11   3       10.98        4.99     15.50 o 
   3 -11   3      237.55      253.95     22.57 o 
   4 -11   3      399.80      399.68     40.47 o 
   5 -11   3      260.60      306.11     36.08 o 
   6 -11   3      381.12      337.33     27.46 o 
  -9 -10   3      149.90      191.58     34.40 o 
  -8 -10   3      132.55      113.77     26.74 o 
  -7 -10   3      535.25      540.97     49.48 o 
  -6 -10   3       51.94       82.47     22.64 o 
  -5 -10   3      403.55      358.30     38.16 o 
  -4 -10   3      189.22      130.70     24.87 o 
  -3 -10   3      130.39      102.70     21.91 o 
  -2 -10   3     1046.67     1020.83     52.58 o 
  -1 -10   3      664.38      657.12     41.51 o 
   0 -10   3     1026.29     1017.26     50.84 o 
   1 -10   3       41.71       24.45     14.47 o 
   2 -10   3      111.08      131.66     22.79 o 
   3 -10   3      148.61      186.73     38.79 o 
   4 -10   3      312.68      240.35     29.48 o 
   5 -10   3      170.83      169.69     19.34 o 
   6 -10   3      130.33      158.39     19.28 o 
   7 -10   3        0.66       -3.67      9.99 o 
 -10  -9   3       23.90       52.25     22.41 o 
  -9  -9   3      332.32      362.40     42.55 o 
  -8  -9   3       22.47       -5.66     13.30 o 
  -7  -9   3      923.98      891.24     52.86 o 
  -6  -9   3       70.74       62.50     19.02 o 
  -5  -9   3      691.59      664.69     42.47 o 
  -4  -9   3     1830.94     1849.35     71.54 o 
  -3  -9   3      111.88       93.84     21.04 o 
  -2  -9   3     2091.09     2140.19     75.59 o 
  -1  -9   3      817.92      806.90     43.62 o 
   0  -9   3       93.33       85.73     18.82 o 
   1  -9   3      941.83      891.89     44.50 o 
   2  -9   3       68.24       78.58     18.96 o 
   3  -9   3     1255.00     1223.43     37.44 o 
   4  -9   3       56.85       57.57     12.54 o 
   5  -9   3      528.08      480.97     31.09 o 
   6  -9   3      361.63      381.51     26.29 o 
   7  -9   3      239.40      283.62     23.75 o 
 -11  -8   3       26.54       36.76     21.18 o 
 -10  -8   3      256.22      326.47     42.62 o 
  -9  -8   3       92.62      115.79     26.78 o 
  -8  -8   3      833.13      893.02     53.36 o 
  -7  -8   3     1260.98     1162.84     59.33 o 
  -6  -8   3       99.99       81.24     20.13 o 
  -5  -8   3     1119.38     1063.65     51.97 o 
  -4  -8   3      707.53      683.61     40.53 o 
  -3  -8   3     2862.50     2847.92     87.26 o 
  -2  -8   3      505.81      524.35     35.21 o 
  -1  -8   3       35.30       11.83     11.41 o 
   0  -8   3      302.76      367.80     27.90 o 
   1  -8   3      581.17      590.28     35.20 o 
   2  -8   3     1990.83     1914.36     64.25 o 
   3  -8   3       24.54       29.33      7.37 o 
   4  -8   3      176.64      164.93     34.17 o 
   5  -8   3     1185.47     1219.00     92.50 o 
   6  -8   3       12.64       -3.93     14.13 o 
   7  -8   3      779.01      785.53     31.55 o 
 -11  -7   3        0.31        0.40     17.42 o 
  -9  -7   3       20.30       41.48     17.96 o 
  -8  -7   3      795.77      882.85     52.31 o 
  -7  -7   3      894.60      868.09     48.70 o 
  -6  -7   3       47.97       52.47     17.44 o 
  -5  -7   3      807.08      829.10     43.82 o 
  -4  -7   3       76.85       44.20     14.85 o 
  -3  -7   3      966.63     1001.39     45.45 o 
  -2  -7   3     1354.67     1270.72     50.78 o 
  -1  -7   3        9.13        3.01      9.05 o 
   0  -7   3     2365.55     2426.81     72.95 o 
   1  -7   3        4.14       -4.05      9.00 o 
   2  -7   3      851.10      894.38     28.32 o 
   3  -7   3     1125.52     1128.93     23.22 o 
   4  -7   3      358.02      361.38     16.63 o 
   5  -7   3     2055.73     2157.50     42.76 o 
   6  -7   3      163.36      168.29     13.84 o 
   7  -7   3      901.00      911.81     32.07 o 
   8  -7   3      188.01      186.32     27.23 o 
 -11  -6   3      106.39      105.85     20.48 o 
 -10  -6   3      331.74      301.13     38.12 o 
  -9  -6   3        4.61        0.94     14.76 o 
  -8  -6   3      616.03      592.00     40.67 o 
  -7  -6   3      792.95      717.50     42.68 o 
  -6  -6   3     1835.38     1714.65     64.86 o 
  -5  -6   3      966.00      947.62     45.75 o 
  -4  -6   3       76.45       56.88     14.53 o 
  -3  -6   3     2026.82     1942.00     63.36 o 
  -2  -6   3     1440.24     1464.90     52.13 o 
  -1  -6   3     5365.34     5496.71    127.29 o 
   0  -6   3     3283.64     3378.71     58.51 o 
   1  -6   3      267.97      292.42     17.52 o 
   2  -6   3     4766.58     4644.83     78.36 o 
   3  -6   3       99.36      118.90     16.14 o 
   4  -6   3     1172.97     1192.95     30.09 o 
   5  -6   3      672.53      719.46     21.52 o 
   6  -6   3      361.15      370.66     25.64 o 
   7  -6   3     1172.25     1258.00     31.30 o 
   8  -6   3       75.65       91.71     11.99 o 
 -12  -5   3        2.97        0.35     18.60 o 
 -11  -5   3      128.29      156.26     22.34 o 
 -10  -5   3       76.27      108.36     20.95 o 
  -9  -5   3       53.86       56.53     18.96 o 
  -8  -5   3      512.55      572.99     40.46 o 
  -7  -5   3      142.10      136.52     23.35 o 
  -6  -5   3     2426.71     2328.55     75.39 o 
  -5  -5   3      339.49      363.44     27.18 o 
  -4  -5   3     1379.57     1270.73     48.36 o 
  -3  -5   3     4531.55     4575.72    110.21 o 
  -2  -5   3        4.04       -2.50      6.99 o 
  -1  -5   3      272.65      258.42     11.13 o 
   0  -5   3     2678.35     2555.50     66.49 o 
   1  -5   3      237.25      264.66     20.30 o 
   2  -5   3     2962.36     3084.30     56.19 o 
   3  -5   3      720.65      778.25     19.51 o 
   4  -5   3        6.06       13.54      4.76 o 
   5  -5   3       63.50       53.90      7.83 o 
   6  -5   3      132.25      132.11     11.14 o 
   7  -5   3      541.86      570.81     20.72 o 
   8  -5   3      239.95      272.18     17.17 o 
   9  -5   3      552.83      518.94     50.99 o 
 -12  -4   3       19.18       40.26     15.57 o 
 -11  -4   3      316.08      357.25     29.72 o 
 -10  -4   3      241.69      298.65     26.10 o 
  -9  -4   3      811.54      826.73     64.39 o 
  -8  -4   3      140.90      150.12     24.05 o 
  -7  -4   3       54.57       42.43     14.91 o 
  -6  -4   3     2681.38     2698.95     80.71 o 
  -5  -4   3     3616.14     3554.23     93.68 o 
  -4  -4   3     4189.48     4209.03    102.72 o 
  -3  -4   3     4478.28     4528.58    143.97 o 
  -2  -4   3     1526.89     1587.18     27.94 o 
  -1  -4   3      869.73      804.40     19.09 o 
   0  -4   3     1542.65     1480.12     30.13 o 
   1  -4   3     1062.26     1034.53     25.27 o 
   2  -4   3     5229.85     5340.32     67.42 o 
   3  -4   3      280.08      273.81     11.19 o 
   4  -4   3      692.90      616.93     28.09 o 
   5  -4   3      292.65      266.98     12.50 o 
   6  -4   3     2783.08     2778.62     44.94 o 
   7  -4   3      663.38      675.47     21.06 o 
   8  -4   3      433.84      431.92     19.43 o 
   9  -4   3      988.10     1034.31     60.41 o 
  10  -4   3        1.39       12.45     17.33 o 
 -12  -3   3        8.35       20.95     21.60 o 
 -11  -3   3      709.86      787.81     36.65 o 
 -10  -3   3        5.14      -14.96     16.10 o 
  -9  -3   3     1103.16     1068.41     38.22 o 
  -8  -3   3     1009.71      998.59     35.20 o 
  -7  -3   3      165.32      188.80     23.78 o 
  -6  -3   3     2747.12     2726.87     77.98 o 
  -5  -3   3       95.22       63.34     12.95 o 
  -4  -3   3      532.94      531.62     27.42 o 
  -3  -3   3     2641.13     2563.02     66.92 o 
  -2  -3   3     1932.36     1928.42     48.03 o 
  -1  -3   3     4199.83     4093.25     61.18 o 
   0  -3   3     3788.66     3764.79     58.18 o 
   1  -3   3      360.55      320.12     12.89 o 
   2  -3   3      483.31      517.75     20.79 o 
   3  -3   3       46.73       29.38      4.45 o 
   4  -3   3     2203.45     2144.02     32.95 o 
   5  -3   3     2183.81     2200.11     35.16 o 
   6  -3   3     2015.00     2107.71     44.31 o 
   7  -3   3       42.87       43.87      7.55 o 
   8  -3   3      177.49      176.38     16.88 o 
   9  -3   3      826.73      816.51     52.71 o 
  10  -3   3      165.89      199.57     34.86 o 
  11  -3   3      415.05      355.42     45.25 o 
 -12  -2   3       82.00      104.43     28.72 o 
 -11  -2   3       53.92       51.70     21.95 o 
 -10  -2   3        7.03       -0.89      9.48 o 
  -9  -2   3      666.76      702.69     30.44 o 
  -8  -2   3      926.16      839.62     31.41 o 
  -7  -2   3      675.83      642.90     25.69 o 
  -6  -2   3       12.67        3.38      6.58 o 
  -5  -2   3     1110.58     1144.99     41.98 o 
  -4  -2   3       23.77        3.33      6.92 o 
  -3  -2   3     9740.70     9967.66    194.20 o 
  -2  -2   3     6971.76     7025.48    140.79 o 
  -1  -2   3     9595.22     9661.17    133.11 o 
   0  -2   3     4200.48     4514.29     66.22 o 
   1  -2   3      322.92      291.75     21.08 o 
   2  -2   3    10536.86    10383.01    207.38 o 
   3  -2   3     2815.81     2879.31     37.38 o 
   4  -2   3     3097.64     3203.13     42.44 o 
   5  -2   3      222.12      222.44      9.90 o 
   6  -2   3     1009.91      999.40     24.37 o 
   7  -2   3      216.83      210.30     16.28 o 
   8  -2   3     2090.23     2088.35     49.61 o 
   9  -2   3      371.71      376.52     22.91 o 
  10  -2   3      116.02      102.70     26.02 o 
  11  -2   3      253.43      294.77     41.77 o 
 -12  -1   3      202.63      257.11     38.16 o 
 -11  -1   3       14.37       13.68     16.73 o 
 -10  -1   3       11.20       -4.26      9.14 o 
  -9  -1   3     1034.98     1038.25     60.00 o 
  -8  -1   3       50.73       48.63     24.22 o 
  -7  -1   3     1964.70     1947.02     45.67 o 
  -6  -1   3      708.23      682.20     24.13 o 
  -5  -1   3     4019.67     3924.01     78.62 o 
  -4  -1   3    16403.83    16351.97    219.73 o 
  -3  -1   3        0.89       -0.11      5.81 o 
  -2  -1   3     8467.63     8616.85    164.56 o 
  -1  -1   3     7715.84     7705.56    131.38 o 
   0  -1   3     1053.26     1121.83     22.10 o 
   1  -1   3    30005.86    26268.49    497.25 o 
   2  -1   3     1886.66     1818.86     29.05 o 
   3  -1   3     4262.68     4553.78     52.70 o 
   4  -1   3      277.06      269.03      8.84 o 
   5  -1   3       54.96      109.45     21.66 o 
   6  -1   3     1159.12     1141.59     34.55 o 
   7  -1   3      855.22      799.53     25.69 o 
   8  -1   3      924.46      995.93     31.54 o 
   9  -1   3      191.74      188.27     17.58 o 
  10  -1   3      813.34      856.92     53.75 o 
  11  -1   3       69.56       72.62     21.58 o 
  12  -1   3      171.95      188.68     23.91 o 
 -12   0   3      185.35      152.84     30.29 o 
 -11   0   3       17.34       23.04     16.87 o 
 -10   0   3      542.09      560.90     41.30 o 
  -9   0   3      168.96      143.33     20.55 o 
  -8   0   3      595.34      586.39     45.94 o 
  -7   0   3      916.86      935.13     29.29 o 
  -6   0   3     2357.44     2521.56     50.04 o 
  -5   0   3    11132.18    11361.91    319.16 o 
  -4   0   3     2076.77     1996.03     74.38 o 
  -3   0   3      178.44      158.99     22.66 o 
  -2   0   3     1855.94     1839.64     32.07 o 
  -1   0   3     2902.70     2960.47    110.33 o 
   0   0   3      999.64     1023.24     27.22 o 
   1   0   3      694.38      814.17     15.38 o 
   2   0   3        0.81        4.35      6.55 o 
   3   0   3     1537.76     1593.91     27.01 o 
   4   0   3      129.20      146.63      8.41 o 
   5   0   3       34.12       42.81      6.80 o 
   6   0   3       23.12        5.63      5.65 o 
   7   0   3      884.89      863.81     26.92 o 
   8   0   3      776.98      753.83     26.77 o 
   9   0   3       90.31      104.16     13.96 o 
  10   0   3     1483.11     1542.99     48.91 o 
  11   0   3      169.59      150.67     20.70 o 
  12   0   3      176.76      170.39     22.79 o 
 -12   1   3      364.60      384.53     44.01 o 
 -11   1   3       46.03       50.09     21.14 o 
 -10   1   3      491.79      506.91     40.23 o 
  -9   1   3      347.58      405.85     39.28 o 
  -8   1   3      111.55       89.63     12.69 o 
  -7   1   3     1701.13     1670.46     39.73 o 
  -6   1   3      698.06      704.93     22.71 o 
  -5   1   3     1758.28     1630.78     34.39 o 
  -4   1   3     4727.33     4749.50     63.00 o 
  -3   1   3     4303.93     4485.01     55.04 o 
  -2   1   3     5379.98     5427.72     62.72 o 
  -1   1   3     1106.40     1190.28     34.11 o 
   0   1   3     1581.25      820.47     22.71 o 
   1   1   3     6116.31     6153.48     67.90 o 
   2   1   3       19.35       27.69      7.92 o 
   3   1   3     3384.12     3228.34     76.95 o 
   4   1   3     3134.81     3109.92     78.10 o 
   5   1   3     8871.70     9003.91    128.82 o 
   6   1   3      488.41      552.07     46.83 o 
   7   1   3      858.33      798.19     25.46 o 
   8   1   3     1376.20     1384.29     80.37 o 
   9   1   3      110.09      115.76     14.19 o 
  10   1   3      900.96      924.83     36.95 o 
  11   1   3       11.24        5.39     19.05 o 
  12   1   3      167.16      152.09     21.22 o 
  13   1   3      107.99      134.38     32.12 o 
 -12   2   3      356.29      421.33     46.01 o 
 -11   2   3        0.40        6.30     15.66 o 
 -10   2   3      495.27      522.05     40.55 o 
  -9   2   3      724.12      641.25     43.51 o 
  -8   2   3     1735.07     1634.74     65.39 o 
  -7   2   3      167.39      156.28     13.37 o 
  -6   2   3      714.41      724.35     27.81 o 
  -5   2   3     3639.20     3627.40     50.04 o 
  -4   2   3        1.51       -3.77      3.94 o 
  -3   2   3     7325.32     7098.54     81.02 o 
  -2   2   3      345.92      357.74     13.83 o 
  -1   2   3     7916.10     7998.36    264.78 o 
   0   2   3     8698.67     8703.46    117.14 o 
   1   2   3     6019.40     6358.28     71.99 o 
   2   2   3      265.67      224.89     15.73 o 
   3   2   3     1795.38     1776.17     49.29 o 
   4   2   3     3061.45     3254.65     79.80 o 
   5   2   3     2990.66     2969.81     78.45 o 
   6   2   3     2221.21     2237.02     68.33 o 
   7   2   3      641.55      608.13     19.19 o 
   8   2   3      267.98      241.86     21.46 o 
   9   2   3      195.23      212.71     15.54 o 
  10   2   3       31.25       32.13     12.29 o 
  11   2   3        0.05       -0.06     10.64 o 
  12   2   3      414.06      425.00     32.32 o 
  13   2   3        0.91      -18.14     16.75 o 
 -12   3   3      145.81      139.52     30.30 o 
 -11   3   3        0.86       -1.12     14.64 o 
 -10   3   3      317.12      285.46     36.02 o 
  -9   3   3        1.84       -1.22     12.61 o 
  -8   3   3      602.79      631.55     41.24 o 
  -7   3   3       44.64       35.87     11.39 o 
  -6   3   3      991.55      950.71     21.46 o 
  -5   3   3     1577.44     1541.27     26.45 o 
  -4   3   3       33.64       33.53      5.20 o 
  -3   3   3     1900.49     1833.50     77.69 o 
  -2   3   3     1129.31     1052.33     35.66 o 
  -1   3   3      627.65      620.75     12.14 o 
   0   3   3    26870.38    25634.35    266.86 o 
   1   3   3     3592.78     3642.64     63.26 o 
   2   3   3     3689.12     3696.52     83.27 o 
   3   3   3     1190.39     1212.57     38.34 o 
   4   3   3      455.46      439.78     22.75 o 
   5   3   3     4392.98     4422.33     93.13 o 
   6   3   3       51.75       56.69     19.58 o 
   7   3   3     1368.31     1352.32     38.02 o 
   8   3   3       84.80       89.92     17.12 o 
   9   3   3      205.12      216.74     16.31 o 
  10   3   3      736.93      747.02     26.06 o 
  11   3   3      127.23      144.42     20.00 o 
  12   3   3      276.81      277.72     38.85 o 
  13   3   3        0.77        6.89     19.69 o 
 -12   4   3      220.77      208.43     34.98 o 
 -11   4   3      392.15      504.66     48.85 o 
 -10   4   3      169.43      136.68     26.63 o 
  -9   4   3      218.19      227.41     22.55 o 
  -8   4   3      866.56      839.55     55.82 o 
  -7   4   3      171.18      170.70     18.21 o 
  -6   4   3     3057.14     3058.61     63.81 o 
  -5   4   3     3250.50     3110.37     61.78 o 
  -4   4   3     2346.23     2251.25     47.90 o 
  -3   4   3     9433.00     9285.50    136.06 o 
  -2   4   3     2236.43     2304.16     44.87 o 
  -1   4   3     5198.78     5032.10     60.75 o 
   0   4   3    12904.17    13283.11    144.71 o 
   1   4   3     7290.20     7554.43    107.06 o 
   2   4   3     8103.29     8234.92     95.91 o 
   3   4   3     2286.89     2373.81     44.34 o 
   4   4   3     4340.79     4375.48     72.40 o 
   5   4   3      167.67      132.67     12.27 o 
   6   4   3     1619.35     1672.30     62.74 o 
   7   4   3      558.21      510.08     23.61 o 
   8   4   3       10.05       16.15     23.69 o 
   9   4   3     1109.23     1173.00     55.12 o 
  10   4   3      118.55      126.97     14.00 o 
  11   4   3      278.81      257.05     36.30 o 
  12   4   3      125.82      193.01     35.75 o 
  13   4   3       13.94       21.15     22.20 o 
 -11   5   3      641.01      672.44     50.26 o 
 -10   5   3       25.02        8.11     15.31 o 
  -9   5   3      375.53      378.25     28.70 o 
  -8   5   3      548.39      558.61     28.95 o 
  -7   5   3      134.32      143.40     17.36 o 
  -6   5   3     2986.10     2942.29    103.21 o 
  -5   5   3       12.21       10.90      8.19 o 
  -4   5   3        2.06       14.44      7.35 o 
  -3   5   3     7022.04     7139.07    111.46 o 
  -2   5   3      213.80      223.27     42.48 o 
  -1   5   3     6586.27     6858.48     81.57 o 
   0   5   3     1043.65     1169.51     22.26 o 
   1   5   3      190.24      212.61     12.46 o 
   2   5   3     5963.39     6162.04     76.26 o 
   3   5   3       55.24       68.17      9.06 o 
   4   5   3     3324.65     3352.10     60.00 o 
   5   5   3      134.85      118.80     12.04 o 
   6   5   3      350.26      331.45     18.94 o 
   7   5   3      570.89      568.53     44.46 o 
   8   5   3       48.70       70.35     12.94 o 
   9   5   3     1028.82     1055.67     37.16 o 
  10   5   3      103.33       83.51     23.20 o 
  11   5   3      317.68      396.70     46.23 o 
  12   5   3      118.18      131.73     30.09 o 
 -11   6   3      167.13      176.19     32.86 o 
 -10   6   3      221.64      252.24     25.87 o 
  -9   6   3      131.38      139.11     19.70 o 
  -8   6   3      695.02      682.01     32.25 o 
  -7   6   3      172.32      149.60     17.92 o 
  -6   6   3      123.75      106.05     15.94 o 
  -5   6   3       81.87       63.80     12.16 o 
  -4   6   3      520.63      534.22     38.57 o 
  -3   6   3     4600.71     4515.60     80.54 o 
  -2   6   3     5579.09     5646.55     70.80 o 
  -1   6   3     4178.48     4099.98     85.62 o 
   0   6   3        1.16        0.94      3.82 o 
   1   6   3     6315.42     6359.52     97.43 o 
   2   6   3      497.41      501.67     18.76 o 
   3   6   3     3019.64     3072.50     55.83 o 
   4   6   3     5873.50     5953.40     94.62 o 
   5   6   3      303.43      260.72     16.20 o 
   6   6   3     2715.97     2728.10    111.24 o 
   7   6   3      718.84      707.14     27.60 o 
   8   6   3      390.40      411.98     41.18 o 
   9   6   3      615.75      685.01     48.59 o 
  10   6   3       41.52       28.17     18.37 o 
  11   6   3      400.51      460.29     48.66 o 
  12   6   3       14.01        2.31     17.59 o 
 -11   7   3       81.20       79.71     19.27 o 
 -10   7   3        0.01       -1.56     12.06 o 
  -9   7   3      340.27      335.24     51.15 o 
  -8   7   3       22.50       35.95     12.95 o 
  -7   7   3      403.99      416.29     28.57 o 
  -6   7   3      830.67      829.26     33.40 o 
  -5   7   3     2977.13     2819.50     63.50 o 
  -4   7   3     1769.51     1741.22     46.31 o 
  -3   7   3        0.34       -6.20      7.36 o 
  -2   7   3     5065.00     5193.90     68.40 o 
  -1   7   3     4477.67     4538.89     62.07 o 
   0   7   3     2287.85     2284.83     38.46 o 
   1   7   3     4659.30     4488.45     76.23 o 
   2   7   3       10.93        9.84      6.32 o 
   3   7   3     1167.48     1120.55     29.70 o 
   4   7   3     1767.83     1699.49     38.79 o 
   5   7   3      125.08      126.04     12.49 o 
   6   7   3     1340.54     1298.98     35.28 o 
   7   7   3       14.32       26.37     16.37 o 
   8   7   3      562.08      520.28     40.91 o 
   9   7   3       36.87       31.66     18.88 o 
  10   7   3      176.83      154.30     30.53 o 
  11   7   3      208.73      186.07     34.42 o 
  12   7   3       16.31       29.91     22.39 o 
 -10   8   3       83.45       54.74     17.01 o 
  -9   8   3      105.91      115.23     20.39 o 
  -8   8   3        1.77       -7.91      9.69 o 
  -7   8   3      452.20      460.59     31.35 o 
  -6   8   3      758.11      683.54     31.97 o 
  -5   8   3     1064.26     1087.16     38.26 o 
  -4   8   3      134.76      122.42     16.23 o 
  -3   8   3       38.25       25.98     12.05 o 
  -2   8   3     2258.46     2202.63     38.25 o 
  -1   8   3     2452.04     2426.76     41.29 o 
   0   8   3       34.52       29.96      7.86 o 
   1   8   3     1028.99      995.66     30.01 o 
   2   8   3      166.75      181.49     20.99 o 
   3   8   3     1095.88     1094.65     30.49 o 
   4   8   3      570.56      570.64     22.13 o 
   5   8   3      408.78      347.50     34.19 o 
   6   8   3      472.26      475.68     36.63 o 
   7   8   3       43.69       55.36     19.90 o 
   8   8   3     1283.00     1283.55     65.56 o 
   9   8   3      184.22      111.01     26.26 o 
  10   8   3      443.23      434.83     47.57 o 
  11   8   3       30.72       56.91     23.61 o 
  -9   9   3      297.79      298.58     28.72 o 
  -8   9   3        3.89       -3.56     21.18 o 
  -7   9   3      496.30      540.82     32.26 o 
  -6   9   3      351.48      344.88     90.79 o 
  -5   9   3      687.53      689.67     31.88 o 
  -4   9   3      701.36      675.37     30.80 o 
  -3   9   3      299.94      285.74     23.17 o 
  -2   9   3     1962.97     1871.80     50.22 o 
  -1   9   3       30.36       11.36      5.91 o 
   0   9   3      292.10      339.26     22.96 o 
   1   9   3     1544.56     1514.46     40.43 o 
   2   9   3     1179.46     1106.67     46.03 o 
   3   9   3     4447.46     4540.88     79.17 o 
   4   9   3      220.32      207.32     26.91 o 
   5   9   3      598.95      525.84     39.63 o 
   6   9   3      536.45      573.42     41.91 o 
   7   9   3      541.10      609.20     45.00 o 
   8   9   3     1076.60     1233.21     65.74 o 
   9   9   3       33.59       59.97     23.05 o 
  10   9   3      158.15      195.35     34.04 o 
  11   9   3       29.27       -2.58     16.82 o 
  -9  10   3      125.97      131.85     21.64 o 
  -8  10   3      228.14      203.16     24.22 o 
  -7  10   3       17.61       33.46     14.01 o 
  -6  10   3        1.51       -4.40     10.03 o 
  -5  10   3      590.02      569.17     30.69 o 
  -4  10   3      129.97      140.73     18.56 o 
  -3  10   3      465.06      489.59     29.16 o 
  -2  10   3        1.82        1.65      9.03 o 
  -1  10   3      406.17      402.59     18.89 o 
   0  10   3     2136.98     2148.97     42.76 o 
   1  10   3      413.06      394.50     30.01 o 
   2  10   3      920.70      909.13     44.99 o 
   3  10   3      717.90      735.42     42.97 o 
   4  10   3       17.06        4.14     14.08 o 
   5  10   3      844.10      929.01     52.32 o 
   6  10   3      192.17      132.86     26.48 o 
   7  10   3      570.07      742.64     50.59 o 
   8  10   3       74.41       56.77     21.75 o 
   9  10   3        1.86       11.24     17.29 o 
  10  10   3      153.65      134.60     32.07 o 
  -8  11   3       21.89       16.96     13.85 o 
  -7  11   3       29.79       48.49     19.99 o 
  -6  11   3        3.09      -15.18     10.12 o 
  -5  11   3      626.16      599.85     32.76 o 
  -4  11   3        0.03       -7.14      9.71 o 
  -3  11   3      348.82      337.75     27.86 o 
  -2  11   3      429.64      453.59     37.32 o 
  -1  11   3      139.51      117.41     17.66 o 
   0  11   3     2267.54     2252.41     46.02 o 
   1  11   3        9.42        7.67     11.24 o 
   2  11   3      996.25      973.65     47.69 o 
   3  11   3      395.10      420.37     37.97 o 
   4  11   3      165.76      133.56     24.43 o 
   5  11   3     1275.61     1313.32     62.60 o 
   6  11   3        7.40       22.49     17.89 o 
   7  11   3      385.19      364.01     42.54 o 
   8  11   3       54.74       67.36     25.42 o 
   9  11   3       35.17       79.93     25.84 o 
  -7  12   3       36.32       21.81     23.37 o 
  -6  12   3      428.90      458.16     50.91 o 
  -5  12   3      231.49      276.69     27.34 o 
  -4  12   3      139.28      119.43     19.75 o 
  -3  12   3      554.20      547.08     35.84 o 
  -2  12   3      135.18      155.43     20.86 o 
  -1  12   3      576.43      595.92     32.15 o 
   0  12   3      334.35      355.73     40.34 o 
   1  12   3      332.55      340.47     53.17 o 
   2  12   3      542.53      532.99     37.89 o 
   3  12   3       59.44       84.35     20.91 o 
   4  12   3      602.18      510.84     45.27 o 
   5  12   3       21.11        8.23     16.13 o 
   6  12   3      109.88       94.75     25.82 o 
   7  12   3      287.24      320.09     42.58 o 
   8  12   3       29.46       30.51     22.49 o 
  -6  13   3       45.18       36.03     16.58 o 
  -5  13   3       40.83       52.54     16.27 o 
  -4  13   3        1.41        0.37     11.50 o 
  -3  13   3      344.23      385.38     48.42 o 
  -2  13   3       20.20       17.16     12.89 o 
  -1  13   3      141.51      141.18     20.62 o 
   0  13   3       52.34       52.43     20.56 o 
   1  13   3        7.51        4.33     14.73 o 
   2  13   3      380.88      390.14     38.10 o 
   3  13   3       43.23       26.10     17.20 o 
   4  13   3      287.30      212.75     32.90 o 
   5  13   3       30.63       17.46     18.16 o 
   7  13   3      253.11      200.75     36.76 o 
  -4  14   3       76.56       82.70     18.69 o 
  -3  14   3      165.66      179.18     24.64 o 
  -2  14   3       74.36       67.58     17.70 o 
  -1  14   3      160.21      137.30     30.27 o 
   0  14   3       10.04        8.91     16.57 o 
   1  14   3      425.19      476.13     50.90 o 
   2  14   3      156.20      195.91     35.48 o 
   3  14   3       82.57       76.60     23.06 o 
   4  14   3      241.37      253.93     35.45 o 
   5  14   3        4.49        0.27     16.59 o 
   6  14   3      221.30      220.43     36.90 o 
  -1  15   3      229.90      267.08     41.28 o 
   0  15   3       74.17       72.35     25.34 o 
   1  15   3      137.88      209.33     35.98 o 
   2  15   3       21.08       32.89     19.53 o 
  -2 -14   4      100.12       95.82     26.20 o 
  -1 -14   4      191.38      219.81     36.62 o 
   0 -14   4       31.62       42.95     23.49 o 
   1 -14   4      176.31      187.36     33.83 o 
   2 -14   4       92.92       96.18     19.69 o 
  -5 -13   4       95.13      159.37     32.56 o 
  -4 -13   4      265.36      208.27     35.70 o 
  -3 -13   4        6.71        2.10     16.33 o 
  -2 -13   4       33.63       41.89     20.36 o 
  -1 -13   4      260.39      265.70     37.63 o 
   0 -13   4       76.44       47.17     22.47 o 
   1 -13   4      426.11      551.21     51.50 o 
   2 -13   4       15.82       32.63     14.26 o 
   3 -13   4       18.41       11.19     13.15 o 
   4 -13   4       34.74       21.23     18.70 o 
   5 -13   4       98.83      109.60     26.63 o 
  -7 -12   4      178.84      174.29     33.20 o 
  -6 -12   4       73.99       77.53     24.11 o 
  -5 -12   4      219.49      200.75     33.14 o 
  -4 -12   4       39.51       23.81     18.04 o 
  -3 -12   4       32.13        0.91     15.69 o 
  -2 -12   4      179.58      176.61     30.22 o 
  -1 -12   4       48.72       36.16     19.83 o 
   0 -12   4      185.85      248.00     34.37 o 
   1 -12   4      138.51      128.39     26.74 o 
   2 -12   4       43.45       78.69     23.11 o 
   3 -12   4      434.65      457.67     31.83 o 
   4 -12   4        3.26       -9.43     14.18 o 
   5 -12   4       75.79      110.83     25.07 o 
  -8 -11   4       31.30       14.88     18.41 o 
  -7 -11   4      198.10      197.84     34.53 o 
  -6 -11   4        2.75      -10.83     13.52 o 
  -5 -11   4       73.26      106.95     25.38 o 
  -4 -11   4      891.68      807.70     51.15 o 
  -3 -11   4      217.87      246.58     33.27 o 
  -2 -11   4      760.21      736.89     48.32 o 
  -1 -11   4       97.45       89.60     22.91 o 
   0 -11   4      168.81      165.09     28.11 o 
   1 -11   4      887.59     1024.96     55.27 o 
   2 -11   4      444.31      458.48     42.28 o 
   3 -11   4      713.98      706.48     33.76 o 
   4 -11   4       10.57       20.72     15.99 o 
   5 -11   4      141.93      136.92     26.78 o 
  -9 -10   4      137.47      143.15     31.07 o 
  -8 -10   4      199.39      232.12     35.09 o 
  -7 -10   4       74.78       57.37     20.65 o 
  -6 -10   4        0.17       -0.48     14.25 o 
  -5 -10   4      701.82      593.98     42.82 o 
  -4 -10   4       47.84       48.30     19.98 o 
  -3 -10   4      506.45      503.39     38.89 o 
  -2 -10   4     1041.89     1009.60     53.33 o 
  -1 -10   4        0.32      -11.35     11.43 o 
   0 -10   4     2097.75     2035.09     75.93 o 
   1 -10   4       12.80        2.69     13.69 o 
   2 -10   4       49.02       55.18     17.53 o 
   3 -10   4      264.14      242.45     22.66 o 
   4 -10   4        0.20      -14.38      9.59 o 
   5 -10   4      225.28      298.70     33.96 o 
   6 -10   4        1.94      -12.98      8.65 o 
 -10  -9   4      136.08      131.42     30.74 o 
  -9  -9   4       26.19       16.91     19.09 o 
  -8  -9   4       23.27       14.04     16.75 o 
  -7  -9   4      474.16      476.48     45.44 o 
  -6  -9   4      553.77      551.69     42.02 o 
  -5  -9   4      985.22      909.63     50.82 o 
  -4  -9   4       97.43       83.99     20.91 o 
  -3  -9   4      570.77      553.41     38.87 o 
  -2  -9   4     1822.97     1800.52     69.77 o 
  -1  -9   4      480.05      489.25     41.75 o 
   0  -9   4     2707.15     2614.38     85.18 o 
   1  -9   4      242.20      254.58     29.44 o 
   2  -9   4       60.63       65.74     17.58 o 
   3  -9   4      487.27      500.86     38.74 o 
   4  -9   4      141.18      167.95     24.50 o 
   5  -9   4      704.75      678.80     29.53 o 
   6  -9   4        9.56       -5.77     16.97 o 
 -10  -8   4       41.94       78.12     23.87 o 
  -9  -8   4        0.93       15.43     17.29 o 
  -8  -8   4     1196.33     1179.86     61.70 o 
  -7  -8   4      555.03      594.16     43.88 o 
  -6  -8   4     1207.73     1142.47     56.25 o 
  -5  -8   4     1607.67     1561.64     65.05 o 
  -4  -8   4        5.48        2.25     10.85 o 
  -3  -8   4     2425.41     2359.57     79.66 o 
  -2  -8   4       12.48       -2.09     12.42 o 
  -1  -8   4     1559.63     1552.00     60.25 o 
   0  -8   4     1924.75     2045.41     70.18 o 
   1  -8   4       76.90       76.59     17.06 o 
   2  -8   4     1974.95     1972.46     47.37 o 
   3  -8   4        0.10       -0.95      5.98 o 
   4  -8   4     1345.99     1315.27     39.92 o 
   5  -8   4       79.47       89.87     11.53 o 
   6  -8   4        1.76        1.67      7.19 o 
 -11  -7   4       81.78       65.36     19.01 o 
 -10  -7   4      229.29      265.57     36.47 o 
  -9  -7   4      421.21      412.00     42.89 o 
  -8  -7   4      544.20      484.61     44.73 o 
  -7  -7   4        0.46        6.46     12.78 o 
  -6  -7   4       71.75       52.82     17.39 o 
  -5  -7   4      348.59      285.46     30.94 o 
  -4  -7   4     1324.99     1273.91     54.37 o 
  -3  -7   4     1946.08     1883.18     66.55 o 
  -2  -7   4     2172.03     2244.43     73.28 o 
  -1  -7   4      708.09      723.98     38.92 o 
   0  -7   4      429.40      419.06     18.55 o 
   1  -7   4      484.69      480.60     20.45 o 
   2  -7   4     3913.96     3866.33    159.07 o 
   3  -7   4       54.38       55.65     10.60 o 
   4  -7   4     1110.79     1147.07     39.92 o 
   5  -7   4      614.73      624.04     24.51 o 
   6  -7   4      167.54      170.08     13.90 o 
   7  -7   4      507.54      472.61     27.09 o 
   8  -7   4       27.47       27.53     19.95 o 
 -11  -6   4      172.68      182.64     24.36 o 
 -10  -6   4      196.17      167.57     29.31 o 
  -9  -6   4      481.47      430.68     42.41 o 
  -8  -6   4       27.33        6.61     12.98 o 
  -7  -6   4      191.88      158.37     25.11 o 
  -6  -6   4      937.12      868.79     45.43 o 
  -5  -6   4      130.84      134.68     21.48 o 
  -4  -6   4     4322.97     4217.65    111.18 o 
  -3  -6   4     2650.86     2604.08     78.16 o 
  -2  -6   4     1119.61     1144.80     45.09 o 
  -1  -6   4     4557.16     4458.20     86.16 o 
   0  -6   4     1335.17     1419.19     33.24 o 
   1  -6   4     4026.61     3937.08     90.16 o 
   2  -6   4     3499.31     3442.03     64.36 o 
   3  -6   4       20.98       25.45     12.12 o 
   4  -6   4     4604.11     4730.93    116.41 o 
   5  -6   4      279.69      293.31     15.28 o 
   6  -6   4     1077.75     1129.11     28.01 o 
   7  -6   4       17.10        8.65      7.04 o 
   8  -6   4      236.92      210.82     34.65 o 
   9  -6   4      259.05      276.35     39.97 o 
 -11  -5   4      242.44      223.70     25.52 o 
 -10  -5   4       10.96       32.92     13.60 o 
  -9  -5   4      579.05      586.78     42.31 o 
  -8  -5   4      269.02      296.25     32.93 o 
  -7  -5   4     1249.87     1130.22     52.15 o 
  -6  -5   4     1849.83     1722.90     63.37 o 
  -5  -5   4     1925.91     1883.31     64.57 o 
  -4  -5   4     1448.26     1441.23     53.46 o 
  -3  -5   4     1411.85     1302.94     49.11 o 
  -2  -5   4      831.69      807.06     19.47 o 
  -1  -5   4     6777.00     7078.49    141.35 o 
   0  -5   4     1126.96     1144.50     38.15 o 
   1  -5   4     3155.73     3284.98     59.01 o 
   2  -5   4       68.70       77.15     14.90 o 
   3  -5   4      672.91      625.31     34.61 o 
   4  -5   4     1707.55     1633.54     30.50 o 
   5  -5   4        9.22        1.59      5.22 o 
   6  -5   4      283.87      288.08     14.02 o 
   7  -5   4       12.59        9.94      6.64 o 
   8  -5   4      731.34      721.86     50.58 o 
   9  -5   4       40.32       30.40     19.29 o 
  10  -5   4       52.19       45.09     22.55 o 
 -12  -4   4      204.76      197.75     37.00 o 
 -11  -4   4       43.53       42.50     14.68 o 
 -10  -4   4        2.43       -4.99     10.48 o 
  -9  -4   4      532.14      506.71     29.61 o 
  -8  -4   4      234.78      247.06     29.21 o 
  -7  -4   4      456.38      507.70     34.24 o 
  -6  -4   4      262.38      252.51     26.38 o 
  -5  -4   4      125.08      133.90     19.16 o 
  -4  -4   4     2640.96     2641.95     45.76 o 
  -3  -4   4       57.51       52.13     14.98 o 
  -2  -4   4     1512.24     1510.20     29.61 o 
  -1  -4   4     1786.49     1873.17     35.61 o 
   0  -4   4      463.96      511.56     17.19 o 
   1  -4   4     8309.34     8352.60    121.65 o 
   2  -4   4      334.03      381.59     17.17 o 
   3  -4   4     2891.80     2713.15     50.00 o 
   4  -4   4      412.48      407.70     19.24 o 
   5  -4   4      487.07      483.85     15.23 o 
   6  -4   4     1911.49     1979.31     35.19 o 
   7  -4   4       55.74       57.87      8.48 o 
   8  -4   4     1455.36     1484.22     69.96 o 
   9  -4   4      348.03      308.57     40.73 o 
  10  -4   4      102.04       71.93     24.15 o 
  11  -4   4      282.62      253.57     40.34 o 
 -12  -3   4      171.51      118.32     30.27 o 
 -11  -3   4      283.02      255.43     37.47 o 
 -10  -3   4      208.03      264.45     41.27 o 
  -9  -3   4      892.16      902.81     35.51 o 
  -8  -3   4       11.76       -4.17     15.23 o 
  -7  -3   4      441.71      512.01     51.20 o 
  -6  -3   4     1870.93     1875.59     62.08 o 
  -5  -3   4     1342.89     1320.04     48.24 o 
  -4  -3   4     2561.22     2427.36     68.26 o 
  -3  -3   4     5764.13     5957.70    130.19 o 
  -2  -3   4     6143.28     6512.70     94.16 o 
  -1  -3   4      626.93      636.69     17.51 o 
   0  -3   4     6329.71     6322.77     92.69 o 
   1  -3   4    10262.83    10473.56    146.17 o 
   2  -3   4     5324.95     5396.77    121.57 o 
   3  -3   4     8495.03     8573.54    122.18 o 
   4  -3   4      368.93      406.60     12.00 o 
   5  -3   4     3223.70     3256.75     45.92 o 
   6  -3   4     1766.57     1720.64     30.58 o 
   7  -3   4       27.73       36.84      6.96 o 
   8  -3   4      666.06      705.78     46.73 o 
   9  -3   4      174.64      196.03     32.54 o 
  10  -3   4      455.18      426.97     47.07 o 
  11  -3   4       38.78       22.92     20.76 o 
  12  -3   4      120.24      106.94     29.81 o 
 -12  -2   4      253.29      231.46     37.38 o 
 -11  -2   4       75.82       67.97     24.09 o 
 -10  -2   4      390.73      435.40     29.70 o 
  -9  -2   4      199.22      198.43     20.06 o 
  -8  -2   4      204.29      253.11     35.00 o 
  -7  -2   4      327.92      373.18     21.83 o 
  -6  -2   4      281.18      280.63     17.88 o 
  -5  -2   4     1084.32      940.57     37.92 o 
  -4  -2   4       37.17       60.71     11.87 o 
  -3  -2   4     4011.64     4224.38     95.67 o 
  -2  -2   4     6143.22     6251.02     90.24 o 
  -1  -2   4       57.69       77.64      7.33 o 
   0  -2   4    18613.24    18335.63    241.32 o 
   1  -2   4      456.68      543.24     42.59 o 
   2  -2   4        2.72       -2.63      6.11 o 
   3  -2   4     9442.29     9554.08    131.50 o 
   4  -2   4     4529.72     4657.26     56.74 o 
   5  -2   4     4341.04     4365.49     55.66 o 
   6  -2   4       24.94       27.05      6.33 o 
   7  -2   4       31.70       19.33     11.38 o 
   8  -2   4      315.54      316.52     37.38 o 
   9  -2   4        3.06        7.80     15.49 o 
  10  -2   4      850.86      783.31     54.62 o 
  11  -2   4        2.23      -18.32     16.17 o 
  12  -2   4      250.38      267.49     41.99 o 
 -12  -1   4      197.02      257.35     38.81 o 
 -11  -1   4        8.72       -8.78     15.26 o 
 -10  -1   4       49.38       16.76     17.40 o 
  -9  -1   4      337.52      372.45     24.93 o 
  -8  -1   4      401.09      422.19     23.69 o 
  -7  -1   4     1544.48     1591.87     40.98 o 
  -6  -1   4     2039.18     1983.90     44.49 o 
  -5  -1   4     1648.31     1625.53     49.46 o 
  -4  -1   4     2235.62     2246.01     43.98 o 
  -3  -1   4      742.36      793.35     21.92 o 
  -2  -1   4    13182.68    12952.25    242.42 o 
  -1  -1   4     7401.01     7574.25    153.52 o 
   0  -1   4    11374.28    11465.35    154.71 o 
   1  -1   4     2230.37     2434.50     60.48 o 
   2  -1   4     1745.96     2008.65     54.95 o 
   3  -1   4     5348.23     5391.03    104.65 o 
   4  -1   4     1007.00     1070.43     44.12 o 
   5  -1   4     5968.50     6035.34     99.28 o 
   6  -1   4        1.20       -3.29      4.59 o 
   7  -1   4     1293.33     1274.30     32.63 o 
   8  -1   4      387.90      393.76     23.00 o 
   9  -1   4      981.55      912.98     53.35 o 
  10  -1   4     1078.78     1025.90     59.18 o 
  11  -1   4       54.88       63.88     24.24 o 
  12  -1   4      321.57      366.61     31.96 o 
  13  -1   4      101.67      116.99     33.44 o 
 -12   0   4       43.38       71.35     24.96 o 
 -11   0   4      305.22      287.98     38.55 o 
 -10   0   4      456.59      512.87     47.06 o 
  -9   0   4      189.69      165.35     26.68 o 
  -8   0   4     1581.05     1620.42     70.28 o 
  -7   0   4      718.03      635.91     37.10 o 
  -6   0   4     1873.48     1807.28     67.96 o 
  -5   0   4     1001.10      986.66     26.79 o 
  -4   0   4        9.09       -4.19      5.83 o 
  -3   0   4     3713.31     3699.07     59.33 o 
  -2   0   4       10.10        9.01      4.12 o 
  -1   0   4     2740.04     2843.28     45.24 o 
   0   0   4     7138.98     7696.80    304.24 o 
   1   0   4     4358.40     4619.03     66.63 o 
   2   0   4     9196.08     9042.84    183.13 o 
   3   0   4      720.12      743.41     31.28 o 
   4   0   4     1389.52     1336.34     49.69 o 
   5   0   4     2356.35     2483.55     43.73 o 
   6   0   4      159.25      168.70     11.86 o 
   7   0   4     2842.19     2975.83     61.82 o 
   8   0   4      113.38      110.35     17.09 o 
   9   0   4      543.15      431.11     41.98 o 
  10   0   4       42.68       61.02     20.47 o 
  11   0   4       14.45       -5.68     11.80 o 
  12   0   4      297.76      299.18     29.12 o 
  13   0   4       16.17      -17.23     20.34 o 
 -12   1   4       61.30       96.48     27.28 o 
 -11   1   4      189.08      196.91     32.73 o 
 -10   1   4      794.17      771.15     49.45 o 
  -9   1   4       24.32       43.37     16.94 o 
  -8   1   4        2.32      -10.82     11.20 o 
  -7   1   4      141.97      148.29     13.88 o 
  -6   1   4       54.87       48.02      8.40 o 
  -5   1   4     2075.36     1988.81     39.53 o 
  -4   1   4      504.11      477.33     13.73 o 
  -3   1   4     1804.53     1831.98     28.42 o 
  -2   1   4     1741.70     1877.86     27.56 o 
  -1   1   4      132.17      141.38      9.26 o 
   0   1   4     3537.77     3353.81     42.14 o 
   1   1   4     1057.23     1038.69     18.65 o 
   2   1   4    10196.47    10457.04    112.10 o 
   3   1   4       29.81       40.06     10.05 o 
   4   1   4      973.53      936.42     37.30 o 
   5   1   4     2992.03     2814.75     48.42 o 
   6   1   4     1553.21     1627.98     34.79 o 
   7   1   4     3691.40     3648.40     77.82 o 
   8   1   4      597.87      627.42     23.94 o 
   9   1   4       28.65       35.87     16.45 o 
  10   1   4      123.98      143.99     19.24 o 
  11   1   4      554.96      523.47     37.66 o 
  12   1   4      225.64      175.62     25.97 o 
  13   1   4        0.52       -2.83     12.57 o 
 -12   2   4      192.51      215.73     35.49 o 
 -11   2   4      201.56      239.54     35.62 o 
 -10   2   4      529.19      590.02     44.40 o 
  -9   2   4        6.76       10.27     14.36 o 
  -8   2   4      180.37      175.65     26.79 o 
  -7   2   4      154.76      121.14     21.98 o 
  -6   2   4     1438.12     1406.90     27.95 o 
  -5   2   4     1479.46     1509.19     26.92 o 
  -4   2   4     2163.88     2001.34     30.68 o 
  -3   2   4      790.60      714.85     14.27 o 
  -2   2   4     1971.88     2116.65     40.58 o 
  -1   2   4    14278.42    13671.74    261.07 o 
   0   2   4       16.37        1.33     12.44 o 
   1   2   4     6037.16     6254.85     72.12 o 
   2   2   4     7990.67     8005.95    106.59 o 
   3   2   4      863.36      987.75     36.05 o 
   4   2   4     8391.82     8098.57    171.16 o 
   5   2   4      866.17      824.03     36.23 o 
   6   2   4      439.26      393.47     28.55 o 
   7   2   4     1055.99     1081.02     30.16 o 
   8   2   4       70.54      100.98     12.57 o 
   9   2   4      606.90      610.25     29.95 o 
  10   2   4       46.48       39.94     24.89 o 
  11   2   4      271.64      312.50     28.09 o 
  12   2   4      111.22      121.91     20.36 o 
  13   2   4       39.83       58.16     17.34 o 
 -12   3   4        1.10       -7.37     17.52 o 
 -11   3   4       87.43      103.22     26.71 o 
 -10   3   4       87.86       96.05     24.13 o 
  -9   3   4      251.91      281.74     34.08 o 
  -8   3   4      931.61      906.02     49.85 o 
  -7   3   4      946.33      919.53     33.98 o 
  -6   3   4      848.71      853.23     42.92 o 
  -5   3   4        4.83        3.37      3.16 o 
  -4   3   4      341.37      301.96     17.39 o 
  -3   3   4     1095.65      981.88     27.38 o 
  -2   3   4     2985.05     2951.74    109.98 o 
  -1   3   4     6844.44     6735.80    115.27 o 
   0   3   4       71.65      105.44     11.09 o 
   1   3   4     1935.11     1943.53     43.81 o 
   2   3   4     5675.05     5890.85     87.09 o 
   3   3   4       72.40       90.96     13.28 o 
   4   3   4      437.66      480.31     25.77 o 
   5   3   4     1809.53     1891.12     58.37 o 
   6   3   4      577.73      614.47     33.40 o 
   7   3   4      308.79      309.05     58.07 o 
   8   3   4     1913.68     1772.11     59.06 o 
   9   3   4      326.65      339.89     28.13 o 
  10   3   4       84.76       63.94     24.64 o 
  11   3   4      165.85      152.63     20.28 o 
  12   3   4       79.08       83.26     24.64 o 
  13   3   4      132.71      148.94     34.43 o 
 -11   4   4      279.56      323.32     41.33 o 
 -10   4   4      143.32      157.05     28.95 o 
  -9   4   4      692.90      718.75     47.35 o 
  -8   4   4     1015.63     1064.59     44.04 o 
  -7   4   4      288.23      319.24     24.07 o 
  -6   4   4     1820.98     1809.92    112.30 o 
  -5   4   4      896.01      867.37     30.23 o 
  -4   4   4     4876.55     4904.76    117.69 o 
  -3   4   4      300.13      273.34     20.04 o 
  -2   4   4      102.89      117.86     14.68 o 
  -1   4   4     4450.41     4332.95     54.19 o 
   0   4   4     3255.81     3457.15     58.61 o 
   1   4   4     5990.70     6012.45     72.35 o 
   2   4   4       19.11       12.53      4.79 o 
   3   4   4     4493.25     4558.71    103.00 o 
   4   4   4     2096.86     2223.97     45.87 o 
   5   4   4      198.65      229.43     16.64 o 
   6   4   4     3782.55     3658.20     69.75 o 
   7   4   4      212.03      208.58     27.85 o 
   8   4   4     2615.67     2652.88     61.47 o 
   9   4   4      394.85      429.32     26.47 o 
  10   4   4       27.36       11.13     11.67 o 
  11   4   4      493.36      525.90     50.78 o 
  12   4   4        0.87      -16.71     16.83 o 
 -11   5   4      737.25      790.20     55.51 o 
 -10   5   4       77.61       39.16     18.78 o 
  -9   5   4      631.93      692.89     34.58 o 
  -8   5   4      177.44      164.92     19.96 o 
  -7   5   4      218.31      240.12     26.17 o 
  -6   5   4     2095.69     2154.31     53.68 o 
  -5   5   4     1144.87     1131.97     47.28 o 
  -4   5   4     1205.84     1209.86     35.04 o 
  -3   5   4     1314.30     1168.83     32.94 o 
  -2   5   4       59.41       74.98      7.00 o 
  -1   5   4     1903.96     1980.84     30.82 o 
   0   5   4     5123.89     4906.60     62.45 o 
   1   5   4     3086.13     3127.24     44.69 o 
   2   5   4     3817.74     3709.95     91.02 o 
   3   5   4    10728.32    10918.61    211.65 o 
   4   5   4     2394.04     2483.26     50.25 o 
   5   5   4     1530.39     1445.27     36.76 o 
   6   5   4     1015.12     1103.52     64.36 o 
   7   5   4       40.65       42.48     15.57 o 
   8   5   4      783.37      772.18     40.24 o 
   9   5   4      254.58      224.94     34.95 o 
  10   5   4      198.17      170.59     30.61 o 
  11   5   4      190.37      188.86     35.19 o 
  12   5   4       26.22       25.05     21.50 o 
 -11   6   4      156.33      168.95     32.10 o 
 -10   6   4       95.08       93.26     25.45 o 
  -9   6   4       63.37       64.76     15.85 o 
  -8   6   4       56.06       62.01     14.51 o 
  -7   6   4      475.68      432.63     38.03 o 
  -6   6   4       17.70       17.06     10.31 o 
  -5   6   4        3.30        4.20      8.34 o 
  -4   6   4      772.19      753.74     28.56 o 
  -3   6   4      122.63       90.74     12.37 o 
  -2   6   4     4004.50     4108.06     54.46 o 
  -1   6   4       56.61       59.25      7.14 o 
   0   6   4     2172.61     2224.40     36.06 o 
   1   6   4     2671.73     2806.70     43.05 o 
   2   6   4      123.11      103.09      9.20 o 
   3   6   4     5420.17     5420.27     88.11 o 
   4   6   4     1503.40     1497.64     36.87 o 
   5   6   4     3597.88     3625.69     68.07 o 
   6   6   4       82.75       83.68     12.26 o 
   7   6   4      446.55      459.61     27.01 o 
   8   6   4      666.18      699.66     29.46 o 
   9   6   4       96.40      104.58     25.59 o 
  10   6   4      561.89      534.30     50.41 o 
  11   6   4       66.38       68.64     24.06 o 
  12   6   4       65.50       52.86     25.15 o 
 -10   7   4      104.64      119.44     35.91 o 
  -9   7   4      371.03      351.75     29.32 o 
  -8   7   4      210.00      249.95     24.71 o 
  -7   7   4     1036.32     1036.37    101.26 o 
  -6   7   4       99.36       78.37     14.43 o 
  -5   7   4      210.05      197.04     22.46 o 
  -4   7   4     1753.80     1765.57     47.39 o 
  -3   7   4     1311.11     1255.06     48.72 o 
  -2   7   4     5073.44     5167.91     67.98 o 
  -1   7   4      140.39      149.81     10.11 o 
   0   7   4     3259.52     3170.46     48.30 o 
   1   7   4      859.97      797.35     21.20 o 
   2   7   4      234.10      206.97     12.72 o 
   3   7   4     2272.52     2308.85     48.24 o 
   4   7   4      792.41      770.50     26.46 o 
   5   7   4     1711.59     1697.04     56.04 o 
   6   7   4       47.93       33.20     10.32 o 
   7   7   4      118.93       98.38     22.44 o 
   8   7   4      637.87      626.78     45.85 o 
   9   7   4      179.84      180.32     31.09 o 
  10   7   4      414.52      390.82     44.36 o 
  11   7   4       95.08       95.00     26.76 o 
  12   7   4      205.01      202.06     37.75 o 
 -10   8   4      187.20      231.81     27.74 o 
  -9   8   4       41.24       65.74     29.07 o 
  -8   8   4      282.45      271.75     26.18 o 
  -7   8   4      678.67      655.30     32.79 o 
  -6   8   4       11.14       11.50     11.51 o 
  -5   8   4      163.59      162.65     25.18 o 
  -4   8   4      109.45       81.99     13.97 o 
  -3   8   4     1142.05     1196.23     38.86 o 
  -2   8   4      534.17      489.23     38.40 o 
  -1   8   4       28.52       29.72     12.05 o 
   0   8   4     1405.59     1461.59     44.30 o 
   1   8   4       21.48       29.19      6.78 o 
   2   8   4     1097.31     1117.19     31.67 o 
   3   8   4      114.80      116.80     16.10 o 
   4   8   4      201.63      168.38     27.34 o 
   5   8   4     2242.05     2135.90     49.13 o 
   6   8   4       11.26        3.08     14.04 o 
   7   8   4      820.82      838.09     50.49 o 
   8   8   4      421.97      362.92     41.42 o 
   9   8   4        0.44       -0.66     15.72 o 
  10   8   4      530.08      479.10     50.69 o 
  11   8   4        0.52       -5.62     15.71 o 
  -9   9   4       26.15        8.73     13.24 o 
  -8   9   4       99.89      111.87     22.24 o 
  -7   9   4      644.23      642.24     43.91 o 
  -6   9   4        2.98      -10.53      8.82 o 
  -5   9   4     1451.11     1466.15     47.44 o 
  -4   9   4       67.13       56.02     17.69 o 
  -3   9   4      336.56      322.88     24.47 o 
  -2   9   4     1043.75     1002.26     36.51 o 
  -1   9   4      125.13      146.39     13.72 o 
   0   9   4      569.95      577.63     19.95 o 
   1   9   4      406.66      380.58     18.29 o 
   2   9   4     1607.07     1790.20     42.97 o 
   3   9   4     1538.05     1572.33     59.74 o 
   4   9   4      853.18      870.83     30.20 o 
   5   9   4     1599.87     1744.56     69.98 o 
   6   9   4       88.88       47.01     18.24 o 
   7   9   4      826.29      879.33     53.30 o 
   8   9   4      515.24      538.59     49.94 o 
   9   9   4      381.67      386.17     45.21 o 
  10   9   4      166.72      148.04     32.05 o 
  11   9   4       41.60       20.16     21.87 o 
  -8  10   4      303.42      264.79     27.33 o 
  -7  10   4      128.58       89.68     21.47 o 
  -6  10   4      355.12      300.25     26.94 o 
  -5  10   4      295.46      332.95     27.65 o 
  -4  10   4       59.09       49.82     13.97 o 
  -3  10   4      746.55      745.11     33.42 o 
  -2  10   4      105.67      113.47     23.32 o 
  -1  10   4     1035.25     1076.25     38.69 o 
   0  10   4        0.91       -7.78      6.04 o 
   1  10   4      536.13      552.69     26.03 o 
   2  10   4     4009.50     4182.77     77.31 o 
   3  10   4       43.60       56.48     17.28 o 
   4  10   4      427.81      535.50     39.71 o 
   5  10   4      320.42      385.03     40.13 o 
   6  10   4      212.54      206.27     31.89 o 
   7  10   4      746.10      736.21     51.03 o 
   8  10   4        4.97      -16.44     14.71 o 
   9  10   4      284.36      238.39     37.21 o 
  10  10   4       27.40       17.53     18.93 o 
  -8  11   4      145.11      141.09     22.65 o 
  -7  11   4       49.43       24.42     18.86 o 
  -6  11   4       23.57       17.61     12.92 o 
  -5  11   4       64.62       23.64     13.75 o 
  -4  11   4      344.35      299.99     33.87 o 
  -3  11   4      754.27      711.88     34.52 o 
  -2  11   4       14.91       51.34     13.66 o 
  -1  11   4      527.74      547.42     31.76 o 
   0  11   4      491.43      486.10     33.39 o 
   1  11   4      150.70      181.40     43.80 o 
   2  11   4     1021.85     1027.66     49.04 o 
   3  11   4       20.91       20.39     15.22 o 
   4  11   4      350.94      343.74     35.92 o 
   5  11   4      241.34      237.80     33.70 o 
   6  11   4      649.22      665.09     48.81 o 
   7  11   4      544.26      641.61     57.12 o 
   8  11   4      118.95      111.28     29.53 o 
   9  11   4       85.60       65.78     25.66 o 
  -7  12   4       10.16        4.02     16.39 o 
  -6  12   4      446.34      375.12     32.48 o 
  -5  12   4       92.88      111.99     44.16 o 
  -4  12   4      667.65      567.67     34.74 o 
  -3  12   4      224.48      213.43     23.60 o 
  -2  12   4        3.75        2.21     10.78 o 
  -1  12   4      782.44      755.00     51.66 o 
   0  12   4       52.72       17.90     11.83 o 
   1  12   4      738.10      794.28     47.43 o 
   2  12   4       11.18       12.24      9.80 o 
   3  12   4      477.20      495.32     38.58 o 
   4  12   4      480.95      544.82     42.46 o 
   5  12   4        6.65       -2.70     16.09 o 
   6  12   4      780.93      935.35     58.99 o 
   7  12   4       33.21       61.87     23.43 o 
   8  12   4      130.45      146.40     32.60 o 
  -5  13   4       11.23       -6.77     17.76 o 
  -4  13   4       42.37       34.01     27.74 o 
  -3  13   4        0.86       -4.35     10.99 o 
  -2  13   4       40.67       28.75     13.50 o 
  -1  13   4      250.64      199.01     50.56 o 
   0  13   4      163.34      156.32     28.38 o 
   1  13   4      194.14      153.68     29.55 o 
   2  13   4        0.23       -7.36      9.25 o 
   3  13   4      265.60      264.76     32.93 o 
   4  13   4      149.96      138.40     27.44 o 
   5  13   4      115.57       98.97     25.47 o 
   6  13   4      132.19      168.58     32.71 o 
   7  13   4       15.64       42.13     23.87 o 
  -4  14   4      125.33       87.52     19.29 o 
  -3  14   4       27.84       37.07     27.09 o 
  -2  14   4      228.68      239.59     27.39 o 
  -1  14   4       29.78       19.84     13.51 o 
   0  14   4      111.25      180.22     32.94 o 
   1  14   4      259.63      294.71     40.89 o 
   2  14   4       56.51       55.77     22.33 o 
   3  14   4      503.78      463.09     33.39 o 
   4  14   4       31.44       67.31     21.66 o 
   5  14   4       98.83      127.79     28.41 o 
   0  15   4      167.07      244.63     39.03 o 
   1  15   4      191.65      150.61     32.06 o 
   2  15   4       42.65       74.39     24.28 o 
  -2 -14   5      200.77      208.95     35.73 o 
  -1 -14   5       14.16       41.40     23.51 o 
   0 -14   5       55.99       66.79     25.71 o 
   1 -14   5      156.37      129.11     30.71 o 
  -5 -13   5      174.53      184.93     34.13 o 
  -4 -13   5      287.46      247.72     37.66 o 
  -3 -13   5      132.18      126.57     29.10 o 
  -2 -13   5      102.54       60.69     22.98 o 
  -1 -13   5       46.21       10.64     18.80 o 
   0 -13   5      162.83      195.27     34.26 o 
   1 -13   5      227.98      219.42     36.02 o 
   2 -13   5      324.37      344.58     42.59 o 
   3 -13   5      122.26      105.81     26.71 o 
   4 -13   5        2.22      -14.95     14.43 o 
  -6 -12   5       16.78       -2.39     17.22 o 
  -5 -12   5      419.07      375.53     44.20 o 
  -4 -12   5       57.59       38.93     21.05 o 
  -3 -12   5       69.97       36.68     19.61 o 
  -2 -12   5       58.31       38.59     19.48 o 
  -1 -12   5       28.58       37.28     19.66 o 
   0 -12   5      327.07      435.46     44.67 o 
   1 -12   5       15.04       43.71     21.22 o 
   2 -12   5      266.24      319.24     39.37 o 
   3 -12   5       32.82       38.49     14.65 o 
   4 -12   5        8.79       12.04     16.59 o 
  -7 -11   5      181.84      200.39     34.79 o 
  -6 -11   5      116.11      113.67     27.48 o 
  -5 -11   5       70.37       17.43     17.96 o 
  -4 -11   5        5.42       -4.30     13.63 o 
  -3 -11   5      198.49      191.87     31.35 o 
  -2 -11   5      273.09      232.07     33.69 o 
  -1 -11   5      301.28      297.45     36.63 o 
   0 -11   5       82.36       66.48     22.27 o 
   1 -11   5       33.42       46.32     20.40 o 
   2 -11   5     1023.37      975.58     54.31 o 
   3 -11   5      348.25      363.93     27.57 o 
   4 -11   5      328.74      391.84     39.74 o 
  -8 -10   5      400.16      370.84     43.62 o 
  -7 -10   5        1.86       -4.75     15.42 o 
  -6 -10   5       86.70       52.78     20.06 o 
  -5 -10   5      316.44      328.50     38.44 o 
  -4 -10   5      125.67      122.12     26.08 o 
  -3 -10   5      892.36     1006.70     55.99 o 
  -2 -10   5        0.59       13.43     14.50 o 
  -1 -10   5     1621.21     1441.07     64.90 o 
   0 -10   5      460.89      471.90     43.32 o 
   1 -10   5        0.78      -11.77     13.40 o 
   2 -10   5     1203.02     1144.08     57.68 o 
   3 -10   5        8.17      -11.93      7.95 o 
   4 -10   5      632.64      630.93     40.91 o 
   5 -10   5       26.21       20.59     15.17 o 
  -9  -9   5      172.91      138.00     29.76 o 
  -8  -9   5      289.29      251.30     35.82 o 
  -7  -9   5       14.17       -9.08     14.66 o 
  -6  -9   5      188.11      142.61     27.25 o 
  -5  -9   5      124.12      153.07     27.15 o 
  -4  -9   5       64.70       61.99     19.84 o 
  -3  -9   5      605.28      490.71     37.72 o 
  -2  -9   5       64.64       84.90     20.72 o 
  -1  -9   5     1503.79     1536.47     65.46 o 
   0  -9   5       91.04       93.81     22.34 o 
   1  -9   5      245.44      311.70     34.03 o 
   2  -9   5       90.86      108.21     14.62 o 
   3  -9   5       65.01       55.18     12.77 o 
   4  -9   5      513.00      534.34     27.32 o 
   5  -9   5      243.09      261.84     22.90 o 
 -10  -8   5       42.88       56.77     23.77 o 
  -9  -8   5       25.40       41.37     20.01 o 
  -8  -8   5      277.23      224.99     33.02 o 
  -7  -8   5       97.60       81.71     23.57 o 
  -6  -8   5     1560.40     1499.06     66.49 o 
  -5  -8   5      307.10      257.19     31.88 o 
  -4  -8   5      151.53      108.15     22.57 o 
  -3  -8   5      131.54      126.23     23.05 o 
  -2  -8   5       20.98       30.90     15.31 o 
  -1  -8   5     4087.89     4133.18    114.93 o 
   0  -8   5      847.73      916.16     29.44 o 
   1  -8   5     3715.46     3821.22     72.91 o 
   2  -8   5      161.51      174.10     16.86 o 
   3  -8   5      361.34      326.67     23.00 o 
   4  -8   5     3037.36     3170.46     91.45 o 
   5  -8   5        3.65       11.34     11.95 o 
   6  -8   5      657.95      738.76     51.70 o 
   7  -8   5      542.16      589.18     55.06 o 
   8  -8   5      132.21      123.96     30.08 o 
 -10  -7   5       11.38      -15.58     12.87 o 
  -9  -7   5       53.85       61.34     21.29 o 
  -8  -7   5      181.52      153.50     27.25 o 
  -7  -7   5      634.56      615.90     43.59 o 
  -6  -7   5     1464.08     1387.06     62.22 o 
  -5  -7   5      207.05      184.47     25.87 o 
  -4  -7   5      462.94      480.20     34.80 o 
  -3  -7   5      172.28      168.03     24.40 o 
  -2  -7   5     3135.37     3184.71     94.69 o 
  -1  -7   5     1254.19     1306.36     32.14 o 
   0  -7   5      991.95     1024.50     41.02 o 
   1  -7   5     1785.38     1774.04     53.49 o 
   2  -7   5      190.12      205.54     17.10 o 
   3  -7   5     2356.80     2480.18     80.11 o 
   4  -7   5      402.26      415.97     22.15 o 
   5  -7   5       20.85       16.63      8.66 o 
   6  -7   5      260.73      278.01     21.65 o 
   7  -7   5      354.28      326.19     41.08 o 
   8  -7   5      707.08      813.79     56.27 o 
   9  -7   5       34.20       25.92     20.86 o 
  10  -7   5        8.57       12.76     20.43 o 
 -11  -6   5       98.15       78.35     18.33 o 
 -10  -6   5       12.85        4.97     14.46 o 
  -9  -6   5      515.99      548.79     42.97 o 
  -8  -6   5       50.80       56.69     20.32 o 
  -7  -6   5      272.34      228.92     29.68 o 
  -6  -6   5       12.31       12.11     12.66 o 
  -5  -6   5        8.13        7.09     11.80 o 
  -4  -6   5     4526.78     4417.41    116.94 o 
  -3  -6   5      124.40      115.89     20.01 o 
  -2  -6   5     2011.30     1993.58     51.73 o 
  -1  -6   5       28.98       26.11      6.38 o 
   0  -6   5      163.87      163.63     13.34 o 
   1  -6   5     3942.82     3952.90     71.30 o 
   2  -6   5       71.12       73.56     11.22 o 
   3  -6   5     2569.95     2393.33     76.80 o 
   4  -6   5      918.42      962.17     30.41 o 
   5  -6   5      293.92      298.64     15.29 o 
   6  -6   5     1438.94     1434.40     31.40 o 
   7  -6   5       24.36       32.37     18.96 o 
   8  -6   5     1320.37     1229.40     68.38 o 
   9  -6   5       61.34       68.75     24.55 o 
  10  -6   5       91.52      104.60     29.01 o 
  11  -6   5       69.49       63.19     26.94 o 
 -11  -5   5      241.27      224.11     32.90 o 
 -10  -5   5      433.76      447.44     32.49 o 
  -9  -5   5     1060.31     1122.76     42.52 o 
  -8  -5   5      178.95      169.44     26.15 o 
  -7  -5   5      276.32      270.29     30.98 o 
  -6  -5   5      394.02      350.94     33.36 o 
  -5  -5   5     2019.25     1963.65     68.40 o 
  -4  -5   5     2839.11     2779.08     82.60 o 
  -3  -5   5     1010.27     1107.79     25.07 o 
  -2  -5   5     1747.35     1823.99     36.40 o 
  -1  -5   5      155.06      168.83     12.02 o 
   0  -5   5     2916.57     2976.33     55.00 o 
   1  -5   5      549.36      545.31     34.00 o 
   2  -5   5     1880.10     1912.83     43.27 o 
   3  -5   5     3390.92     3302.21     92.96 o 
   4  -5   5       31.56       38.44      8.59 o 
   5  -5   5     3167.10     3174.59     50.17 o 
   6  -5   5      731.49      718.89     20.47 o 
   7  -5   5      613.08      672.25     47.61 o 
   8  -5   5      862.57      874.15     55.67 o 
   9  -5   5       23.01       17.81     18.21 o 
  10  -5   5      198.94      181.20     34.72 o 
  11  -5   5       59.75       68.36     25.92 o 
 -11  -4   5        0.32       -0.19     18.26 o 
 -10  -4   5      534.62      450.53     31.62 o 
  -9  -4   5      237.37      206.81     21.71 o 
  -8  -4   5       49.48       34.88     11.56 o 
  -7  -4   5     2392.16     2407.18     78.49 o 
  -6  -4   5       39.35       48.59     15.04 o 
  -5  -4   5      408.06      381.75     28.75 o 
  -4  -4   5        1.57        4.97      5.09 o 
  -3  -4   5        5.25       -0.05      9.57 o 
  -2  -4   5     1704.94     1835.69     36.35 o 
  -1  -4   5       68.99       72.43      8.29 o 
   0  -4   5      875.26      841.42     23.58 o 
   1  -4   5      155.70      179.23     13.15 o 
   2  -4   5     5676.81     5785.41    132.45 o 
   3  -4   5     2461.13     2479.28     74.90 o 
   4  -4   5       25.76       40.13      7.57 o 
   5  -4   5     3608.07     3558.83     73.91 o 
   6  -4   5      252.69      250.24     17.56 o 
   7  -4   5     1049.19     1108.55     57.47 o 
   8  -4   5     1350.61     1237.17     64.24 o 
   9  -4   5       30.96       21.24     17.47 o 
  10  -4   5      342.21      321.42     42.30 o 
  11  -4   5       57.87       86.41     28.69 o 
  12  -4   5        8.56      -15.40     16.88 o 
 -12  -3   5      255.99      283.57     41.91 o 
 -11  -3   5        3.51       12.26     18.05 o 
 -10  -3   5      299.91      304.94     25.99 o 
  -9  -3   5      379.45      346.28     26.17 o 
  -8  -3   5      279.97      253.09     21.88 o 
  -7  -3   5     1952.60     1985.39     50.21 o 
  -6  -3   5       11.58        4.05      9.61 o 
  -5  -3   5      925.11      955.77     40.96 o 
  -4  -3   5        4.06       13.71      8.85 o 
  -3  -3   5     1290.81     1315.55     29.44 o 
  -2  -3   5      755.25      752.35     20.97 o 
  -1  -3   5     2749.49     3081.11     84.76 o 
   0  -3   5    10459.36    10228.58    170.82 o 
   1  -3   5      325.42      300.21     14.82 o 
   2  -3   5    15567.79    14848.68    294.23 o 
   3  -3   5     3733.66     3752.38     97.22 o 
   4  -3   5     3486.67     3455.46     58.30 o 
   5  -3   5     2661.07     2596.50     37.74 o 
   6  -3   5      146.57      133.03      8.87 o 
   7  -3   5     2266.93     2238.91     82.83 o 
   8  -3   5     1105.59     1153.84     60.21 o 
   9  -3   5      260.34      253.84     36.26 o 
  10  -3   5      259.29      240.50     37.95 o 
  11  -3   5        6.71        1.93     18.05 o 
  12  -3   5      239.85      266.10     43.38 o 
 -12  -2   5      181.46      215.63     37.82 o 
 -11  -2   5       82.36       64.05     24.09 o 
 -10  -2   5      470.13      461.35     47.65 o 
  -9  -2   5      142.71      135.46     26.41 o 
  -8  -2   5      817.68      845.75     73.87 o 
  -7  -2   5      105.24      115.34     16.74 o 
  -6  -2   5      687.10      716.55     26.53 o 
  -5  -2   5     2391.92     2183.00     64.26 o 
  -4  -2   5     1699.55     1767.26     54.03 o 
  -3  -2   5     9424.66     9636.85    193.44 o 
  -2  -2   5       91.01       85.46      8.66 o 
  -1  -2   5     4458.60     4683.94     72.70 o 
   0  -2   5     3018.13     3164.42    115.87 o 
   1  -2   5      153.66      169.51     16.77 o 
   2  -2   5     8620.07     8611.25    180.35 o 
   3  -2   5      582.03      641.51     34.01 o 
   4  -2   5     2464.80     2574.12     53.87 o 
   5  -2   5     2311.80     2389.48     33.19 o 
   6  -2   5      579.56      560.51     27.10 o 
   7  -2   5     1024.31     1006.36     52.36 o 
   8  -2   5        0.24       -8.61     12.17 o 
   9  -2   5      196.37      212.42     32.76 o 
  10  -2   5      843.05      847.16     56.64 o 
  11  -2   5      229.29      201.26     35.21 o 
  12  -2   5      290.54      391.78     50.14 o 
 -12  -1   5       38.46       59.18     24.46 o 
 -11  -1   5      132.50      138.42     30.34 o 
 -10  -1   5      363.93      357.65     41.35 o 
  -9  -1   5      444.15      433.87     43.56 o 
  -8  -1   5      665.43      674.88     27.93 o 
  -7  -1   5      109.12      119.58     14.09 o 
  -6  -1   5     1265.37     1214.01     33.98 o 
  -5  -1   5     1805.97     1674.45     39.14 o 
  -4  -1   5      100.44      100.68     10.55 o 
  -3  -1   5     2705.12     2760.05     92.58 o 
  -2  -1   5     4938.12     5129.42    118.73 o 
  -1  -1   5     3053.38     3313.64     54.54 o 
   0  -1   5     1493.97     1711.69     33.81 o 
   1  -1   5     2448.70     2701.00     68.67 o 
   2  -1   5     1205.65     1102.48     39.68 o 
   3  -1   5      419.55      394.40     24.88 o 
   4  -1   5     8252.45     8145.38    178.69 o 
   5  -1   5     1203.32     1221.38     24.55 o 
   6  -1   5     3486.79     3465.14    151.09 o 
   7  -1   5     1198.72     1118.75     54.00 o 
   8  -1   5       37.59       48.73     18.63 o 
   9  -1   5     1218.65     1213.72     62.06 o 
  10  -1   5      551.43      429.37     45.84 o 
  11  -1   5      798.06      754.64     55.68 o 
  12  -1   5      238.98      286.59     42.25 o 
 -12   0   5        1.06      -13.20     16.95 o 
 -11   0   5      690.62      793.08     54.01 o 
 -10   0   5      273.18      260.50     35.31 o 
  -9   0   5      101.10      128.72     26.25 o 
  -8   0   5     2300.98     2488.00     87.06 o 
  -7   0   5       27.06       18.15      8.18 o 
  -6   0   5     3921.09     4017.70    110.38 o 
  -5   0   5        0.87        5.92      5.67 o 
  -4   0   5      132.62      151.52     11.70 o 
  -3   0   5     2495.39     2687.78     47.74 o 
  -2   0   5      406.74      433.45     15.51 o 
  -1   0   5     7565.10     7533.54     96.78 o 
   0   0   5     6991.01     7362.90    116.92 o 
   1   0   5     8430.45     8086.46    116.80 o 
   2   0   5      655.91      665.62     14.07 o 
   3   0   5     3325.37     3254.83     83.26 o 
   4   0   5     5459.89     5292.23    125.24 o 
   5   0   5      435.82      438.27     11.81 o 
   6   0   5     4826.82     4884.87     76.88 o 
   7   0   5     1367.72     1203.96     43.72 o 
   8   0   5      800.12      875.74     49.31 o 
   9   0   5     1422.10     1425.07     66.94 o 
  10   0   5        1.80       13.09     16.24 o 
  11   0   5      391.50      457.79     49.47 o 
  12   0   5       94.03      104.31     20.40 o 
  13   0   5       49.09       37.67     17.46 o 
 -12   1   5      324.40      403.30     47.38 o 
 -11   1   5      279.23      222.99     35.58 o 
 -10   1   5       96.14      105.83     25.42 o 
  -9   1   5       85.60       93.98     23.50 o 
  -8   1   5      606.87      548.17     40.67 o 
  -7   1   5      249.81      242.65     34.19 o 
  -6   1   5      449.92      452.56     18.86 o 
  -5   1   5       83.79       79.52      9.05 o 
  -4   1   5       73.13       69.67      9.70 o 
  -3   1   5      391.49      437.51     12.88 o 
  -2   1   5     1480.83     1516.09     25.09 o 
  -1   1   5     1415.85     1457.61     29.99 o 
   0   1   5      551.16      595.94     14.51 o 
   1   1   5     2908.55     3007.62     38.55 o 
   2   1   5      847.60      862.17     13.95 o 
   3   1   5     6035.51     6618.46    145.66 o 
   4   1   5      115.75       75.78     14.81 o 
   5   1   5       47.30       64.94     10.43 o 
   6   1   5     3534.98     3470.08     58.65 o 
   7   1   5     2386.66     2397.29     47.08 o 
   8   1   5     1206.95     1212.93     57.05 o 
   9   1   5      407.84      402.04     40.51 o 
  10   1   5       23.40       15.86     17.24 o 
  11   1   5      174.88      194.40     23.50 o 
  12   1   5       17.52       18.31     13.92 o 
  13   1   5      172.66      165.23     24.35 o 
 -12   2   5       27.55       33.64     20.68 o 
 -11   2   5      359.64      368.55     45.31 o 
 -10   2   5       22.54       38.19     20.03 o 
  -9   2   5      589.79      610.38     43.65 o 
  -8   2   5        0.56       -3.96     13.03 o 
  -7   2   5       38.48       34.20     15.69 o 
  -6   2   5     2409.91     2554.08     82.19 o 
  -5   2   5        8.72        5.88      5.80 o 
  -4   2   5     5908.29     5795.45     78.14 o 
  -3   2   5      280.78      297.85      9.90 o 
  -2   2   5     1750.30     1693.64     41.95 o 
  -1   2   5     2173.46     2121.22     39.66 o 
   0   2   5       47.93       48.07      6.15 o 
   1   2   5    10442.63    10351.94    115.50 o 
   2   2   5     1607.60     1656.67     24.62 o 
   3   2   5     6319.60     6489.81     93.18 o 
   4   2   5      292.47      275.34     24.41 o 
   5   2   5      700.41      704.11     35.12 o 
   6   2   5     3243.92     3079.73     87.99 o 
   7   2   5      115.03       88.83     16.97 o 
   8   2   5      769.81      732.83     43.12 o 
   9   2   5       77.67      109.16     23.65 o 
  10   2   5      804.27      710.04     59.27 o 
  11   2   5      520.39      537.54     33.26 o 
  12   2   5       14.30      -16.15     11.66 o 
  13   2   5      196.16      186.84     28.21 o 
 -11   3   5      237.47      277.77     38.51 o 
 -10   3   5      304.58      372.10     41.59 o 
  -9   3   5      716.15      731.25     47.95 o 
  -8   3   5       88.69       95.04     21.99 o 
  -7   3   5      892.08      959.46     35.81 o 
  -6   3   5     2172.81     2130.02     52.42 o 
  -5   3   5      537.79      539.47     24.11 o 
  -4   3   5     6217.14     6344.70    103.25 o 
  -3   3   5       13.97       17.74      7.04 o 
  -2   3   5     1006.89      910.02     25.74 o 
  -1   3   5       19.91        6.32      5.10 o 
   0   3   5     1635.01     1656.48     33.24 o 
   1   3   5      140.75      154.74     10.09 o 
   2   3   5        3.16       -1.68      3.98 o 
   3   3   5     2139.73     2231.42     63.73 o 
   4   3   5      187.54      232.96     22.43 o 
   5   3   5     2811.09     2693.05     76.84 o 
   6   3   5       92.77       58.38     15.07 o 
   7   3   5      507.08      507.71     34.41 o 
   8   3   5     1345.45     1364.22     58.99 o 
   9   3   5        0.38      -13.02      8.68 o 
  10   3   5     1106.52     1146.03     43.01 o 
  11   3   5      638.35      584.70     39.52 o 
  12   3   5        1.97        1.58     11.97 o 
 -11   4   5       16.58       14.10     19.70 o 
 -10   4   5       65.63      105.81     25.70 o 
  -9   4   5      928.68      849.77     52.67 o 
  -8   4   5       32.05       14.78     10.75 o 
  -7   4   5     1582.53     1624.20     47.67 o 
  -6   4   5      791.63      766.33     30.81 o 
  -5   4   5        3.04       -1.95     12.15 o 
  -4   4   5      915.74      866.34     41.21 o 
  -3   4   5      391.34      325.21     17.70 o 
  -2   4   5     3699.27     3906.52     49.67 o 
  -1   4   5       14.54       21.96      7.60 o 
   0   4   5      197.62      195.17     29.74 o 
   1   4   5      448.62      505.95     18.73 o 
   2   4   5      184.46      189.05     17.20 o 
   3   4   5     7219.87     7554.64    163.75 o 
   4   4   5       86.06      103.34     16.48 o 
   5   4   5     2759.10     2693.56     76.55 o 
   6   4   5     1529.21     1578.80     62.60 o 
   7   4   5      908.72      886.88     41.66 o 
   8   4   5     2149.80     2150.06     54.79 o 
   9   4   5        0.16        4.72     10.21 o 
  10   4   5      535.72      532.47     31.92 o 
  11   4   5      275.54      294.59     29.60 o 
  12   4   5       74.57       55.19     24.31 o 
 -11   5   5       37.74       51.07     23.56 o 
 -10   5   5      270.54      307.56     40.71 o 
  -9   5   5     1197.01     1326.54     47.92 o 
  -8   5   5      249.75      228.79     23.19 o 
  -7   5   5     1438.06     1442.09     45.42 o 
  -6   5   5       55.23       35.20     11.54 o 
  -5   5   5     1013.06     1088.21     35.80 o 
  -4   5   5      844.46      779.97     28.65 o 
  -3   5   5     3196.45     3251.47    114.50 o 
  -2   5   5     1095.29     1118.45     30.47 o 
  -1   5   5       46.96       93.49      7.11 o 
   0   5   5     3140.82     3122.03     44.66 o 
   1   5   5       34.75       37.66      6.00 o 
   2   5   5     5922.26     6028.70     77.08 o 
   3   5   5      972.09     1054.54     29.90 o 
   4   5   5      251.51      284.30     34.31 o 
   5   5   5     2834.83     2903.19     59.37 o 
   6   5   5      350.36      386.83     33.79 o 
   7   5   5     2070.79     2066.08     51.21 o 
   8   5   5      143.26      168.37     37.17 o 
   9   5   5      210.72      185.16     20.27 o 
  10   5   5      227.24      244.85     32.57 o 
  11   5   5        0.04      -12.65     16.79 o 
  12   5   5      340.28      329.08     45.49 o 
 -11   6   5        5.66        2.07     17.10 o 
 -10   6   5      268.24      283.22     28.26 o 
  -9   6   5        0.07        1.84     14.60 o 
  -8   6   5      219.56      189.76     42.66 o 
  -7   6   5      300.69      324.70     41.78 o 
  -6   6   5      234.27      246.16     22.30 o 
  -5   6   5     1218.75     1262.56     40.05 o 
  -4   6   5      260.50      216.60     18.83 o 
  -3   6   5      470.82      478.62     23.64 o 
  -2   6   5      169.03      182.32      7.96 o 
  -1   6   5        0.54       -1.27      3.87 o 
   0   6   5     3604.62     3552.52     56.89 o 
   1   6   5        7.15        3.69      4.75 o 
   2   6   5       99.54       95.75      7.86 o 
   3   6   5       86.16       81.75     11.35 o 
   4   6   5      473.93      464.24     50.21 o 
   5   6   5     2206.40     2302.25     51.79 o 
   6   6   5      134.20      120.44     14.64 o 
   7   6   5      529.69      541.20     26.49 o 
   8   6   5       31.53       34.08     11.19 o 
   9   6   5       49.11       62.98     21.26 o 
  10   6   5      337.45      291.72     38.95 o 
  11   6   5       55.25       61.90     24.01 o 
 -10   7   5       97.13      105.40     22.28 o 
  -9   7   5       37.26       46.64     15.49 o 
  -8   7   5      529.58      524.91     34.84 o 
  -7   7   5      608.73      642.19     32.44 o 
  -6   7   5      600.47      541.10     40.38 o 
  -5   7   5      837.04      844.35     33.68 o 
  -4   7   5      334.81      316.57     23.51 o 
  -3   7   5     1326.38     1398.93     41.01 o 
  -2   7   5     2741.43     2668.30     85.48 o 
  -1   7   5      887.07      884.12     23.56 o 
   0   7   5     2398.79     2388.69     40.04 o 
   1   7   5        0.43       -2.81      4.43 o 
   2   7   5      667.84      678.00     17.48 o 
   3   7   5     1532.69     1554.48     39.14 o 
   4   7   5     2002.49     2096.02     48.11 o 
   5   7   5      398.27      395.47     22.45 o 
   6   7   5      818.93      817.80     30.45 o 
   7   7   5      246.08      274.87     38.95 o 
   8   7   5       47.08       52.94     20.30 o 
   9   7   5      655.97      764.83     52.34 o 
  10   7   5      202.59      149.41     30.93 o 
  11   7   5      106.34       97.84     27.82 o 
  12   7   5      155.23      188.79     36.13 o 
 -10   8   5      105.09      105.34     20.52 o 
  -9   8   5      102.95      118.99     20.25 o 
  -8   8   5     1081.72     1094.21     44.57 o 
  -7   8   5       94.04      102.16     20.37 o 
  -6   8   5     1229.50     1193.56     60.49 o 
  -5   8   5      191.46      216.31     21.49 o 
  -4   8   5      388.09      399.16     27.19 o 
  -3   8   5     2054.68     1968.97     51.93 o 
  -2   8   5       32.26       44.58     11.34 o 
  -1   8   5     1183.42     1161.39     26.00 o 
   0   8   5       54.24       59.49      8.04 o 
   1   8   5      158.57      175.06     12.49 o 
   2   8   5      926.96      893.21     21.64 o 
   3   8   5      414.65      422.34     35.44 o 
   4   8   5      195.47      198.30     17.36 o 
   5   8   5        1.87       12.89      9.51 o 
   6   8   5      570.78      596.54     26.80 o 
   7   8   5      536.85      608.23     44.55 o 
   8   8   5      111.84       63.68     22.66 o 
   9   8   5      454.97      457.33     48.62 o 
  10   8   5      149.79       96.72     26.86 o 
  11   8   5       14.15       44.54     24.20 o 
  -9   9   5       44.35       28.64     15.05 o 
  -8   9   5      205.54      218.62     25.08 o 
  -7   9   5       53.32       56.09     15.55 o 
  -6   9   5      226.24      265.64     39.74 o 
  -5   9   5      176.17      145.55     28.27 o 
  -4   9   5       63.42       71.56     14.10 o 
  -3   9   5      614.60      575.08     28.56 o 
  -2   9   5       59.99       62.04     13.06 o 
  -1   9   5      581.73      529.78     26.19 o 
   0   9   5      365.82      321.63     16.35 o 
   1   9   5     1492.63     1441.97     32.78 o 
   2   9   5      185.38      195.73     12.73 o 
   3   9   5      309.64      342.74     22.47 o 
   4   9   5     1183.68     1236.97     37.67 o 
   5   9   5      919.85      843.30     48.14 o 
   6   9   5      383.05      441.43     41.95 o 
   7   9   5      490.51      592.56     45.89 o 
   8   9   5       78.60       62.96     24.28 o 
  10   9   5       52.05       32.42     21.58 o 
  11   9   5      113.65      187.64     36.55 o 
  -8  10   5       68.13       67.02     17.17 o 
  -7  10   5       21.92       15.28     13.21 o 
  -6  10   5     1151.30     1134.41     45.18 o 
  -5  10   5       93.77       67.77     15.49 o 
  -4  10   5     1742.50     1615.97     51.63 o 
  -3  10   5      814.48      775.84     34.35 o 
  -2  10   5      198.15      165.84     19.52 o 
  -1  10   5     1085.89     1040.40     38.63 o 
   0  10   5       53.21       46.64      8.77 o 
   1  10   5     2226.69     2326.77     47.05 o 
   2  10   5      853.64      803.37     25.60 o 
   3  10   5      630.52      713.17     29.18 o 
   4  10   5      401.10      469.13     41.48 o 
   5  10   5       85.34       67.37     21.41 o 
   6  10   5      466.92      459.05     45.27 o 
   7  10   5       53.26      107.30     26.76 o 
   8  10   5      223.17      314.99     40.98 o 
   9  10   5      305.76      301.91     42.62 o 
  10  10   5       98.83       86.97     28.00 o 
  -7  11   5      110.41      131.68     21.82 o 
  -6  11   5      313.71      268.81     26.80 o 
  -5  11   5      233.19      230.47     50.42 o 
  -4  11   5      717.09      703.68     40.96 o 
  -3  11   5      126.92      124.47     18.75 o 
  -2  11   5      442.05      440.55     31.37 o 
  -1  11   5      220.93      164.84     37.83 o 
   0  11   5       13.14       18.19     11.24 o 
   1  11   5      189.05      165.18     15.05 o 
   2  11   5      410.71      401.93     21.56 o 
   3  11   5      228.11      231.46     29.24 o 
   4  11   5       12.85       15.31     15.23 o 
   5  11   5      305.17      294.43     36.53 o 
   6  11   5      353.29      360.02     41.20 o 
   7  11   5      109.25      110.64     27.28 o 
   8  11   5      419.34      463.08     50.38 o 
   9  11   5       54.91       36.16     22.34 o 
  -6  12   5      171.66      162.18     23.54 o 
  -5  12   5        9.40       16.62     13.16 o 
  -4  12   5      587.55      620.33     36.97 o 
  -3  12   5        2.26        1.81     12.14 o 
  -2  12   5      533.51      492.34     34.50 o 
  -1  12   5       85.42       70.99     17.20 o 
   0  12   5        9.65       15.09     11.03 o 
   1  12   5      410.01      390.22     42.42 o 
   2  12   5        4.50        7.69      9.83 o 
   3  12   5     1111.95     1222.81     43.16 o 
   4  12   5        0.20        2.97     14.94 o 
   5  12   5      231.40      264.73     35.40 o 
   6  12   5      612.15      729.15     51.91 o 
   7  12   5       95.34      136.87     30.66 o 
   8  12   5      316.37      362.43     46.71 o 
  -5  13   5      191.15      183.94     33.26 o 
  -4  13   5      106.70      114.95     20.52 o 
  -3  13   5      162.98      154.88     21.73 o 
  -2  13   5       81.58      100.11     18.36 o 
  -1  13   5        5.09        2.21     10.21 o 
   0  13   5      500.01      545.61     40.07 o 
   1  13   5      210.31      155.48     29.98 o 
   2  13   5      190.37      184.79     32.30 o 
   3  13   5      165.36      157.43     20.64 o 
   4  13   5        0.29       -8.22     13.07 o 
   5  13   5      323.49      348.66     40.46 o 
   6  13   5       54.19       33.55     20.88 o 
   7  13   5      158.54      153.25     33.46 o 
  -3  14   5        3.84        0.29     12.30 o 
  -2  14   5      155.20      139.92     22.31 o 
  -1  14   5        1.80        3.37     12.56 o 
   0  14   5      465.84      464.87     50.16 o 
   1  14   5        2.25       10.76     16.45 o 
   2  14   5       10.71       -8.90     14.68 o 
   3  14   5      383.04      368.67     46.27 o 
   4  14   5        7.60        9.42     11.54 o 
   5  14   5      255.24      282.64     38.52 o 
   1  15   5       17.91       12.02     17.02 o 
  -4 -13   6       28.93       61.70     26.54 o 
  -3 -13   6      203.69      264.13     40.36 o 
  -2 -13   6       17.39       -0.57     16.84 o 
  -1 -13   6      188.54      198.61     35.83 o 
   0 -13   6        0.45        0.14     17.79 o 
   1 -13   6        3.08      -18.08     16.46 o 
   2 -13   6      182.44      179.93     34.26 o 
   3 -13   6        9.41       39.32     20.54 o 
  -6 -12   6       65.86      103.21     28.60 o 
  -5 -12   6       58.38       43.62     22.10 o 
  -4 -12   6       19.39       -6.04     17.29 o 
  -3 -12   6      333.63      341.13     42.62 o 
  -2 -12   6      154.17      121.59     29.50 o 
  -1 -12   6      163.54      160.76     31.04 o 
   0 -12   6       25.46       27.99     19.40 o 
   1 -12   6      308.07      278.66     38.14 o 
   2 -12   6      191.89      167.42     30.93 o 
   3 -12   6      197.67      217.76     33.60 o 
  -7 -11   6        0.50        0.85     17.96 o 
  -6 -11   6      217.64      259.99     39.07 o 
  -5 -11   6       13.67        8.51     16.58 o 
  -4 -11   6      257.58      231.23     34.90 o 
  -3 -11   6        0.96        5.76     16.25 o 
  -2 -11   6        3.34       -4.72     14.31 o 
  -1 -11   6      482.56      468.65     47.45 o 
   0 -11   6       86.54       95.78     24.92 o 
   1 -11   6      230.96      241.84     33.97 o 
   2 -11   6        0.51      -13.41     14.03 o 
   3 -11   6       11.63       21.22     16.51 o 
  -8 -10   6      130.37      104.97     28.33 o 
  -7 -10   6        3.46        0.09     16.01 o 
  -6 -10   6     1076.35     1102.44     63.44 o 
  -5 -10   6        0.04       11.69     16.56 o 
  -4 -10   6      216.16      221.51     32.94 o 
  -3 -10   6       72.66       74.33     22.70 o 
  -2 -10   6       31.29       19.56     16.21 o 
  -1 -10   6      564.20      559.18     43.61 o 
   0 -10   6        4.20       -6.04     13.50 o 
   1 -10   6      374.96      344.74     38.83 o 
   2 -10   6      103.22       93.21     22.96 o 
   4 -10   6      240.52      252.17     30.68 o 
  -9  -9   6      297.96      347.13     43.96 o 
  -8  -9   6       82.14      114.81     28.20 o 
  -7  -9   6      388.78      428.79     45.24 o 
  -6  -9   6      107.73       58.52     21.40 o 
  -5  -9   6       16.15       12.51     16.51 o 
  -4  -9   6      465.83      449.33     44.07 o 
  -3  -9   6       46.96       40.86     17.67 o 
  -2  -9   6      221.51      245.65     33.01 o 
  -1  -9   6        0.98       -1.88     12.80 o 
   0  -9   6      281.95      293.84     34.42 o 
   1  -9   6      485.23      512.12     38.72 o 
   2  -9   6        5.30       -6.82      8.70 o 
   3  -9   6      659.86      752.87     45.19 o 
   4  -9   6        0.44        5.52     10.64 o 
   5  -9   6      508.74      541.06     50.48 o 
   6  -9   6      539.33      591.33     47.35 o 
   7  -9   6        0.32       10.28     19.07 o 
   8  -9   6      226.87      231.87     39.32 o 
  -9  -8   6      468.08      438.74     47.17 o 
  -8  -8   6       40.03       10.02     16.26 o 
  -7  -8   6      185.47      190.60     31.41 o 
  -6  -8   6      119.57       88.56     22.74 o 
  -5  -8   6        0.96       -9.47     13.33 o 
  -3  -8   6       91.36       42.13     17.04 o 
  -2  -8   6       58.20       58.07     18.14 o 
  -1  -8   6      228.48      242.42     30.20 o 
   0  -8   6      894.81      978.68     50.87 o 
   1  -8   6      677.67      712.67     56.13 o 
   2  -8   6       87.36       82.52     13.47 o 
   3  -8   6      871.06      908.73     48.73 o 
   4  -8   6      168.48      196.26     18.96 o 
   5  -8   6      919.36      918.36     53.56 o 
   6  -8   6      463.63      496.87     48.64 o 
   7  -8   6      169.22       91.34     26.41 o 
   8  -8   6      198.10      133.61     30.97 o 
   9  -8   6       61.21       44.49     23.37 o 
 -10  -7   6      163.26      164.64     23.30 o 
  -9  -7   6      102.81       82.04     24.62 o 
  -8  -7   6        6.80       12.06     15.63 o 
  -7  -7   6      896.32      824.36     49.62 o 
  -6  -7   6      157.42      154.38     25.86 o 
  -5  -7   6      835.76      947.10     51.79 o 
  -4  -7   6       87.34      127.45     22.94 o 
  -3  -7   6      353.48      341.28     34.71 o 
  -2  -7   6     1324.98     1308.61     57.07 o 
  -1  -7   6      546.07      616.22     39.39 o 
   0  -7   6     2594.32     2748.41     61.33 o 
   1  -7   6        3.05       24.46      9.01 o 
   2  -7   6     1668.51     1703.44     44.79 o 
   3  -7   6      670.09      760.25     42.99 o 
   4  -7   6       67.94       70.67     12.10 o 
   5  -7   6      689.81      691.14     46.63 o 
   6  -7   6        4.24      -15.00     12.19 o 
   7  -7   6      281.73      362.11     44.75 o 
   8  -7   6      301.47      301.33     41.35 o 
   9  -7   6       15.19        8.41     18.89 o 
  10  -7   6      325.33      288.61     44.13 o 
 -10  -6   6       89.40       73.88     17.89 o 
  -9  -6   6        5.48        3.50     15.62 o 
  -8  -6   6       49.08       49.41     18.49 o 
  -7  -6   6     1057.76     1155.89     56.98 o 
  -6  -6   6       88.46       55.88     17.69 o 
  -5  -6   6      459.73      492.89     36.44 o 
  -4  -6   6      404.40      413.56     32.40 o 
  -3  -6   6     1099.54     1065.95     50.13 o 
  -2  -6   6     2531.98     2495.44    117.98 o 
  -1  -6   6      290.59      272.36     16.05 o 
   0  -6   6       75.83       74.27     10.65 o 
   1  -6   6        4.84        3.62      6.52 o 
   2  -6   6      182.44      164.22     15.37 o 
   3  -6   6      474.80      470.23     32.76 o 
   4  -6   6      348.83      350.05     19.94 o 
   5  -6   6      260.37      286.93     42.61 o 
   6  -6   6        8.30        8.75     14.45 o 
   7  -6   6      195.31      243.61     35.55 o 
   8  -6   6      605.36      630.46     50.06 o 
   9  -6   6      265.30      278.63     40.92 o 
  10  -6   6      383.54      397.64     49.69 o 
  11  -6   6       17.92       10.99     21.28 o 
 -11  -5   6       11.96      -18.22     16.54 o 
 -10  -5   6      424.06      434.85     36.43 o 
  -9  -5   6       57.85       42.49     13.63 o 
  -8  -5   6     1179.86     1178.03     56.91 o 
  -7  -5   6      930.21      908.25     49.08 o 
  -6  -5   6      249.40      211.71     26.91 o 
  -5  -5   6     2079.54     2018.54     70.93 o 
  -4  -5   6     2500.58     2468.06     79.04 o 
  -3  -5   6     5621.29     5633.94     88.89 o 
  -2  -5   6      178.24      179.50     12.91 o 
  -1  -5   6       33.70       31.62      6.97 o 
   0  -5   6       36.84       43.23      8.18 o 
   1  -5   6      645.76      592.30     22.56 o 
   2  -5   6     1889.07     1897.37     44.74 o 
   3  -5   6      174.93      161.20     22.96 o 
   4  -5   6     3242.58     3226.22     60.68 o 
   5  -5   6      695.51      730.14     25.55 o 
   6  -5   6       79.31       70.52     20.31 o 
   7  -5   6     1526.85     1492.71     70.35 o 
   8  -5   6      215.84      279.68     38.29 o 
   9  -5   6      861.79      849.47     58.32 o 
  10  -5   6      416.10      332.22     44.54 o 
  11  -5   6        0.99      -14.01     15.99 o 
 -11  -4   6       24.57       49.53     23.86 o 
 -10  -4   6     1022.60      963.56     40.00 o 
  -9  -4   6       78.12      109.16     31.05 o 
  -8  -4   6     1186.22     1204.73     43.80 o 
  -7  -4   6      314.69      250.19     29.01 o 
  -6  -4   6      236.81      194.86     25.74 o 
  -5  -4   6      701.66      731.09     39.70 o 
  -4  -4   6       28.24       43.24      8.08 o 
  -3  -4   6     2746.51     2973.23     54.04 o 
  -2  -4   6      247.84      283.67     14.79 o 
  -1  -4   6     1136.26     1221.25     30.17 o 
   0  -4   6      584.80      573.68     20.67 o 
   1  -4   6      833.68      845.15     25.79 o 
   2  -4   6     1532.94     1508.63     53.24 o 
   3  -4   6       57.68       51.02     13.78 o 
   4  -4   6      434.64      398.69     16.61 o 
   5  -4   6     1776.26     1749.85     38.64 o 
   6  -4   6     1124.21     1050.53     54.79 o 
   7  -4   6     1245.98     1266.66     62.64 o 
   8  -4   6        0.12      -17.87     12.95 o 
   9  -4   6      349.66      332.27     41.32 o 
  10  -4   6      164.30      147.24     31.05 o 
  11  -4   6       31.09       68.35     25.82 o 
  12  -4   6      133.35      127.98     33.54 o 
 -11  -3   6       95.25      110.82     30.07 o 
 -10  -3   6      256.29      240.02     36.15 o 
  -9  -3   6       53.80       47.68     13.26 o 
  -8  -3   6      654.23      632.36     29.83 o 
  -7  -3   6        0.09        3.31      9.91 o 
  -6  -3   6     2682.19     2619.95     58.77 o 
  -5  -3   6      596.41      617.23     34.92 o 
  -4  -3   6      124.17      123.29     18.55 o 
  -3  -3   6     1668.78     1654.24     36.01 o 
  -2  -3   6     1301.83     1213.54     54.34 o 
  -1  -3   6     6705.82     6682.27    272.55 o 
   0  -3   6     3110.83     3137.56     56.61 o 
   1  -3   6     1793.69     1739.31     63.22 o 
   2  -3   6      769.01      810.00     36.66 o 
   3  -3   6     2595.10     2445.98     73.47 o 
   4  -3   6     3501.38     3452.54     88.54 o 
   5  -3   6      788.57      787.60     21.47 o 
   6  -3   6     2245.33     2204.80     81.24 o 
   7  -3   6      821.40      725.79     47.03 o 
   8  -3   6       40.38       11.95     16.07 o 
   9  -3   6      766.83      758.00     52.37 o 
  10  -3   6        0.26        3.29     15.53 o 
  11  -3   6      222.14      183.50     35.34 o 
  12  -3   6      288.26      325.69     47.67 o 
 -11  -2   6      371.52      365.74     45.14 o 
 -10  -2   6       12.72       -3.07     15.68 o 
  -9  -2   6      366.87      353.52     41.48 o 
  -8  -2   6     1129.47     1116.47     37.71 o 
  -7  -2   6      223.87      260.24     25.84 o 
  -6  -2   6     6885.80     6768.96    112.12 o 
  -5  -2   6       42.18       34.78      9.30 o 
  -4  -2   6     2483.47     2424.02     59.32 o 
  -3  -2   6     4137.16     4354.61    102.88 o 
  -2  -2   6      149.31      147.01     11.77 o 
  -1  -2   6     4848.25     4982.95     79.00 o 
   0  -2   6      999.35     1021.04     26.41 o 
   1  -2   6     1252.15     1333.48     45.13 o 
   2  -2   6     3681.24     3746.59     94.27 o 
   3  -2   6     5082.63     5032.17    121.69 o 
   4  -2   6      408.44      415.21     16.37 o 
   5  -2   6      222.33      173.77     23.47 o 
   6  -2   6     1699.92     1576.50     64.51 o 
   7  -2   6      102.74       93.22     21.58 o 
   8  -2   6     1285.99     1296.92     64.40 o 
   9  -2   6      496.83      538.69     50.69 o 
  10  -2   6      100.21      108.34     27.69 o 
  11  -2   6      471.46      441.23     50.03 o 
  12  -2   6      111.23      139.47     33.63 o 
 -11  -1   6      163.07      206.55     35.99 o 
 -10  -1   6       27.08       13.47     18.15 o 
  -9  -1   6     1118.93     1106.68     60.32 o 
  -8  -1   6      101.86      108.37     17.42 o 
  -7  -1   6      499.51      512.55     24.14 o 
  -6  -1   6     1040.26     1112.59     77.57 o 
  -5  -1   6       17.31        2.17      6.73 o 
  -4  -1   6     5551.43     5790.66    163.39 o 
  -3  -1   6      911.71      960.08     26.81 o 
  -2  -1   6      134.82      138.26     14.36 o 
  -1  -1   6      489.46      486.76     31.82 o 
   0  -1   6      136.20      109.04      9.70 o 
   1  -1   6     5898.24     5810.02     88.36 o 
   2  -1   6      295.86      319.80     22.98 o 
   3  -1   6      584.84      587.30     31.59 o 
   4  -1   6      459.94      416.84     28.87 o 
   5  -1   6     1241.15     1151.66     49.73 o 
   6  -1   6     2777.36     2650.14     85.75 o 
   7  -1   6        1.52        5.10     11.89 o 
   8  -1   6      861.72      895.99     51.43 o 
   9  -1   6      774.63      711.57     50.08 o 
  10  -1   6       45.32       19.26     18.42 o 
  11  -1   6      634.65      565.39     55.29 o 
  12  -1   6       69.89       96.62     29.03 o 
 -11   0   6      309.97      341.46     42.99 o 
 -10   0   6      109.71      126.48     28.07 o 
  -8   0   6      146.70      145.48     26.52 o 
  -7   0   6      113.14      135.37     14.78 o 
  -6   0   6     1424.61     1425.58     36.80 o 
  -5   0   6      101.46      102.51     11.55 o 
  -4   0   6     4166.38     4065.88     92.29 o 
  -3   0   6      844.21      800.67     25.31 o 
  -2   0   6     1939.46     1867.57     37.45 o 
  -1   0   6     3669.03     3693.60     49.89 o 
   0   0   6     6156.82     6232.36     93.23 o 
   1   0   6     2638.12     2725.70     46.53 o 
   2   0   6       35.86       36.90      4.76 o 
   3   0   6     2927.02     3095.56     83.91 o 
   4   0   6     2185.75     2096.30     67.00 o 
   5   0   6     4758.96     4559.85    117.79 o 
   6   0   6     2848.87     2678.91     85.02 o 
   7   0   6      291.33      224.40     28.85 o 
   8   0   6      707.05      679.36     44.74 o 
   9   0   6      725.13      612.93     45.75 o 
  10   0   6      309.16      290.40     39.10 o 
  11   0   6      514.89      540.39     54.24 o 
  12   0   6      122.63      107.65     30.33 o 
 -11   1   6       46.54       59.65     23.52 o 
 -10   1   6      200.82      191.65     31.41 o 
  -9   1   6      560.10      482.93     46.04 o 
  -8   1   6       74.51       37.63     17.94 o 
  -7   1   6     1730.19     1782.47     70.37 o 
  -6   1   6      116.35      110.90     14.52 o 
  -5   1   6     3205.87     3040.65     55.73 o 
  -4   1   6      466.91      492.86     27.27 o 
  -3   1   6       51.07       62.54      7.59 o 
  -2   1   6     5093.30     5133.36     64.77 o 
  -1   1   6     1074.76     1030.52     25.84 o 
   0   1   6     8144.51     8205.54    105.00 o 
   1   1   6      490.39      518.86     14.98 o 
   2   1   6      291.24      302.35      8.50 o 
   3   1   6     1073.00     1057.77     42.48 o 
   4   1   6      694.40      770.36     36.96 o 
   5   1   6     1210.81     1244.19     50.78 o 
   6   1   6        2.65        0.11     10.57 o 
   7   1   6      227.64      194.37     26.63 o 
   8   1   6     1294.99     1204.86     57.99 o 
   9   1   6       13.80       11.51     14.58 o 
  10   1   6      506.18      586.90     46.95 o 
  11   1   6        1.93       33.67     19.22 o 
  12   1   6       79.68       78.60     18.78 o 
 -11   2   6        8.82      -19.41     14.09 o 
 -10   2   6        4.08        9.42     17.17 o 
  -9   2   6       95.32       45.05     20.53 o 
  -8   2   6      278.45      268.13     34.68 o 
  -7   2   6     1706.30     1705.19     69.90 o 
  -6   2   6       82.15       91.39     20.62 o 
  -5   2   6     1372.93     1327.31     37.18 o 
  -4   2   6     3086.75     3080.80     45.43 o 
  -3   2   6       63.76       83.58     21.88 o 
  -2   2   6     4461.68     4641.31    117.55 o 
  -1   2   6     1207.87     1209.82     28.69 o 
   0   2   6     1724.35     1874.77     30.38 o 
   1   2   6     5758.78     5930.45    119.00 o 
   2   2   6      208.05      217.98     11.44 o 
   3   2   6     1617.11     1689.37     31.97 o 
   4   2   6        6.95       10.81      4.01 o 
   5   2   6      662.12      646.09     35.67 o 
   6   2   6      720.75      593.43     36.05 o 
   7   2   6     1078.38     1048.38     51.22 o 
   8   2   6     1267.27     1194.07     56.64 o 
   9   2   6      598.99      583.49     42.50 o 
  10   2   6      869.37      906.27     54.76 o 
  11   2   6      114.79       86.93     17.75 o 
  12   2   6      274.99      277.45     28.21 o 
 -11   3   6        5.22      -18.62     12.41 o 
 -10   3   6      583.26      596.96     47.48 o 
  -9   3   6       34.62       56.85     19.99 o 
  -8   3   6     1459.63     1470.39     67.39 o 
  -7   3   6     1505.23     1370.51     62.62 o 
  -6   3   6      168.95      161.72     20.40 o 
  -5   3   6     4316.63     4216.69     80.39 o 
  -4   3   6     2757.43     2627.22     55.91 o 
  -3   3   6     7213.58     7307.11    114.42 o 
  -2   3   6      545.15      530.45     20.54 o 
  -1   3   6       39.54       33.51      7.34 o 
   1   3   6     2434.30     2542.20     37.85 o 
   2   3   6     6863.43     6956.00     82.94 o 
   3   3   6        5.74        4.66      3.54 o 
   4   3   6     1983.41     1958.62     38.13 o 
   5   3   6     2057.61     1912.37     64.16 o 
   6   3   6        0.40       -2.09      9.90 o 
   7   3   6     1431.40     1320.88     55.63 o 
   8   3   6       91.16       82.53     20.47 o 
   9   3   6     1173.38     1083.14     55.85 o 
  10   3   6     1200.33     1159.66     87.89 o 
  11   3   6        1.36      -14.15     11.00 o 
  12   3   6      130.22      125.47     21.48 o 
 -11   4   6       40.47       38.47     20.42 o 
 -10   4   6      588.99      577.32     54.76 o 
  -9   4   6       11.83       47.09     19.58 o 
  -8   4   6      372.98      384.55     29.44 o 
  -7   4   6      128.75      127.06     21.24 o 
  -6   4   6       12.20       14.60     10.25 o 
  -5   4   6     1696.96     1655.70     79.11 o 
  -4   4   6       37.74       36.30     10.03 o 
  -3   4   6     1245.17     1269.07     35.55 o 
  -2   4   6      566.44      539.67     28.97 o 
  -1   4   6      933.63      920.61     26.61 o 
   0   4   6     1596.63     1641.13     36.05 o 
   1   4   6      179.29      179.61     10.80 o 
   2   4   6      267.58      284.77     14.55 o 
   3   4   6        4.31       -1.63      4.16 o 
   4   4   6     2527.30     2501.70     74.77 o 
   5   4   6     2422.78     2418.11     75.03 o 
   6   4   6       48.97       43.32     14.46 o 
   7   4   6      932.60      890.79     45.96 o 
   8   4   6      128.92      125.57     17.16 o 
   9   4   6      609.73      589.87     30.84 o 
  10   4   6      387.71      395.59     30.31 o 
  11   4   6       52.73       81.50     17.37 o 
  12   4   6      176.03      138.65     33.03 o 
 -11   5   6       30.35        5.94     18.23 o 
 -10   5   6      144.67      144.55     30.17 o 
  -9   5   6      106.88       84.38     21.11 o 
  -8   5   6      443.97      427.18     30.87 o 
  -7   5   6       53.18       53.64     14.18 o 
  -6   5   6     1011.92      967.41     36.55 o 
  -5   5   6      329.83      327.27     24.03 o 
  -4   5   6       32.63       24.75      9.80 o 
  -3   5   6     4967.25     4920.38     87.46 o 
  -2   5   6       71.30       68.57      5.57 o 
  -1   5   6     5608.28     5541.22     70.37 o 
   0   5   6     1160.84     1142.11     24.83 o 
   1   5   6      209.42      219.15     12.50 o 
   2   5   6     4210.04     4097.27     57.28 o 
   3   5   6        8.14        9.58      5.09 o 
   4   5   6     3224.29     3179.08     87.85 o 
   5   5   6     1591.69     1597.23     59.60 o 
   6   5   6      269.15      264.03     20.49 o 
   7   5   6     1001.81     1052.22     36.73 o 
   8   5   6       46.68       44.10     12.10 o 
   9   5   6      719.79      790.39     36.14 o 
  10   5   6       19.86       17.84     12.12 o 
  11   5   6      284.65      288.49     40.73 o 
  12   5   6      163.92      160.46     35.88 o 
 -10   6   6       40.60       53.71     23.15 o 
  -9   6   6       68.51       38.92     15.07 o 
  -8   6   6      670.96      647.12     33.75 o 
  -7   6   6      311.49      325.30     27.13 o 
  -6   6   6     1576.31     1635.74     49.54 o 
  -5   6   6      340.21      353.61     35.76 o 
  -4   6   6     2983.18     2889.55     79.18 o 
  -3   6   6      959.04      927.44     32.10 o 
  -2   6   6      261.16      312.95     33.28 o 
  -1   6   6     2009.25     2038.61     34.18 o 
   0   6   6     1503.50     1470.14     28.58 o 
   1   6   6     1032.87      988.38     23.08 o 
   2   6   6     1722.48     1827.30     34.27 o 
   3   6   6        0.91        6.33      5.04 o 
   4   6   6        2.94        0.08      8.20 o 
   5   6   6       54.72       76.54     12.82 o 
   6   6   6      206.41      225.03     19.51 o 
   7   6   6      608.18      640.10     35.08 o 
   8   6   6      664.29      653.36     84.09 o 
   9   6   6      235.53      240.02     22.83 o 
  10   6   6        2.26       -9.96     15.68 o 
  11   6   6      208.66      233.50     38.35 o 
  12   6   6       48.32      120.92     31.11 o 
 -10   7   6        1.12        1.60     13.77 o 
  -9   7   6      171.73      166.63     23.15 o 
  -8   7   6      181.80      187.99     67.07 o 
  -7   7   6       13.08       20.69     12.02 o 
  -6   7   6     1179.16     1118.72     41.20 o 
  -5   7   6      345.30      358.04     26.65 o 
  -4   7   6      771.54      780.56     31.79 o 
  -3   7   6      363.58      304.31     22.59 o 
  -2   7   6      184.49      171.20     17.49 o 
  -1   7   6      414.70      395.79     18.46 o 
   0   7   6     1692.35     1800.27     33.74 o 
   1   7   6      860.23      841.21     22.32 o 
   2   7   6      355.22      379.57     13.75 o 
   3   7   6        7.16        8.53      5.48 o 
   4   7   6      367.54      371.68     30.83 o 
   5   7   6        4.30       -1.54     15.04 o 
   6   7   6     1911.59     1998.20     63.95 o 
   7   7   6       24.27       15.57     12.70 o 
   8   7   6      273.20      275.24     23.79 o 
   9   7   6      452.45      466.09     48.97 o 
  10   7   6        0.98       -4.79     15.88 o 
  11   7   6      499.73      514.55     55.77 o 
  -9   8   6      243.86      229.90     26.42 o 
  -8   8   6      262.67      206.79     23.99 o 
  -7   8   6       91.80       41.05     27.54 o 
  -6   8   6      807.52      833.99     49.49 o 
  -5   8   6        0.04       -7.73      8.42 o 
  -4   8   6      907.02      868.24     34.86 o 
  -3   8   6      204.24      204.65     19.87 o 
  -2   8   6      384.35      374.81     38.16 o 
  -1   8   6     1513.39     1426.78     42.03 o 
   0   8   6      492.21      481.18     17.44 o 
   1   8   6      920.24      937.15     24.59 o 
   2   8   6      226.59      237.86     13.34 o 
   3   8   6     1342.25     1338.71     31.39 o 
   4   8   6     3108.55     3043.70    115.22 o 
   5   8   6     1297.19     1370.14     58.82 o 
   6   8   6      136.35      152.35     17.59 o 
   7   8   6        7.58        1.42     14.25 o 
   8   8   6      280.80      328.03     40.82 o 
   9   8   6      386.12      432.37     49.17 o 
  10   8   6       64.36       96.65     27.03 o 
  11   8   6      144.17      199.92     38.06 o 
  -9   9   6       98.16       68.16     18.19 o 
  -8   9   6       23.93       40.68     19.82 o 
  -7   9   6      307.34      260.14     36.32 o 
  -6   9   6        7.63      -11.50      9.99 o 
  -5   9   6      189.89      168.47     20.36 o 
  -4   9   6      323.46      283.04     35.54 o 
  -3   9   6      206.00      187.05     20.42 o 
  -2   9   6     1319.39     1300.11     42.62 o 
  -1   9   6      469.13      493.41     26.36 o 
   0   9   6      138.50      142.33     12.08 o 
   1   9   6      598.73      564.93     26.32 o 
   2   9   6        7.04       -0.68      5.69 o 
   3   9   6     1388.36     1363.81     32.91 o 
   4   9   6      981.01      873.81     51.88 o 
   5   9   6       46.74       43.36     11.73 o 
   6   9   6      102.52      101.92     23.21 o 
   7   9   6       14.35       11.90     16.48 o 
   8   9   6      215.52      201.02     33.46 o 
   9   9   6       39.55       30.54     19.89 o 
  10   9   6       44.05       16.47     19.89 o 
  -8  10   6        0.70       16.21     15.10 o 
  -7  10   6      197.40      184.08     23.70 o 
  -6  10   6       44.34       65.30     16.30 o 
  -5  10   6       68.82       65.13     15.46 o 
  -4  10   6     1075.31     1046.33     58.27 o 
  -3  10   6        4.65       13.61     10.83 o 
  -2  10   6     1741.73     1705.33     51.59 o 
  -1  10   6      512.85      501.99     28.13 o 
   0  10   6      442.20      373.42     31.99 o 
   1  10   6     1457.49     1497.65     35.24 o 
   2  10   6      312.58      307.41     16.58 o 
   3  10   6      856.34      874.83     27.20 o 
   4  10   6      339.38      411.83     26.52 o 
   5  10   6      178.94      169.80     27.37 o 
   6  10   6      162.98      170.92     30.52 o 
   7  10   6      215.02      253.44     35.86 o 
   8  10   6      323.78      356.50     43.54 o 
   9  10   6        3.17       -9.13     17.82 o 
  10  10   6      139.62      103.57     29.78 o 
  -7  11   6      162.61      185.15     24.78 o 
  -6  11   6       39.62       35.98     15.90 o 
  -5  11   6      706.50      704.93     36.56 o 
  -4  11   6       85.93       65.85     15.85 o 
  -3  11   6      604.68      584.68     34.45 o 
  -2  11   6      652.51      657.14     97.88 o 
  -1  11   6       32.51       40.16     19.16 o 
   0  11   6      918.84      900.86     37.98 o 
   1  11   6      172.19      191.06     21.45 o 
   2  11   6      209.90      252.19     27.50 o 
   3  11   6        6.26       -7.15     13.94 o 
   4  11   6        3.65        2.09     13.48 o 
   5  11   6      484.12      509.64     47.65 o 
   6  11   6        1.17       -3.18     15.71 o 
   7  11   6      179.38      235.39     36.87 o 
   8  11   6      341.97      332.87     44.10 o 
   9  11   6        0.29       30.22     22.88 o 
  -6  12   6        1.99       -5.92     20.16 o 
  -5  12   6      226.34      271.90     28.25 o 
  -4  12   6      115.06      108.19     19.35 o 
  -3  12   6       37.81       36.91     13.53 o 
  -2  12   6      292.01      271.13     26.81 o 
  -1  12   6      127.67      134.42     20.17 o 
   0  12   6      175.56      180.91     22.21 o 
   1  12   6       67.27       90.44     16.72 o 
   2  12   6       84.92       82.16     23.05 o 
   3  12   6      191.69      190.11     21.10 o 
   4  12   6      114.00      136.83     19.06 o 
   5  12   6      477.22      419.64     44.18 o 
   6  12   6       70.62       37.61     22.27 o 
   7  12   6      194.38      200.93     35.39 o 
   8  12   6      160.21      171.51     36.36 o 
  -4  13   6       25.96        9.23     12.94 o 
  -3  13   6      276.40      304.77     29.13 o 
  -2  13   6        0.54       17.66     11.94 o 
  -1  13   6      526.67      476.42     35.42 o 
   0  13   6      205.20      192.06     23.66 o 
   1  13   6        8.28      -10.41     14.30 o 
   2  13   6      723.12      806.38     55.47 o 
   3  13   6      100.58       95.06     26.24 o 
   4  13   6      129.85      137.49     19.94 o 
   5  13   6      192.40      217.02     34.02 o 
   6  13   6        0.10        0.84     16.34 o 
   7  13   6      238.70      286.16     42.16 o 
  -2  14   6        1.62       -9.87     14.07 o 
  -1  14   6       43.33       29.10     26.09 o 
   0  14   6      287.60      274.53     28.70 o 
   1  14   6       57.32       44.38     21.63 o 
   2  14   6      229.69      201.45     35.17 o 
   3  14   6       14.18       48.36     20.70 o 
   4  14   6       20.82       24.88     20.33 o 
   5  14   6      163.49      193.89     33.52 o 
  -2 -13   7        2.18       15.31     20.40 o 
  -1 -13   7       76.05       75.01     27.21 o 
   0 -13   7        1.14      -10.41     17.13 o 
   1 -13   7      125.67      161.32     34.00 o 
   2 -13   7        4.27       23.68     22.20 o 
  -5 -12   7        0.27        6.18     18.85 o 
  -4 -12   7      147.59      133.86     29.67 o 
  -3 -12   7      204.91      176.80     33.01 o 
  -2 -12   7      405.99      469.37     50.22 o 
  -1 -12   7       72.54       35.58     21.67 o 
   0 -12   7       43.11       38.79     22.16 o 
   1 -12   7      138.46       85.97     26.56 o 
   2 -12   7      159.87      167.10     32.51 o 
  -6 -11   7       12.55       16.66     20.46 o 
  -5 -11   7        0.76       17.29     17.64 o 
  -4 -11   7      325.32      378.35     44.37 o 
  -3 -11   7        6.04       26.80     18.77 o 
  -2 -11   7      411.63      466.06     48.80 o 
  -1 -11   7       43.51       65.03     22.59 o 
   0 -11   7       10.84        3.40     17.51 o 
   1 -11   7      203.34      178.72     31.51 o 
   2 -11   7       24.78      -21.57     14.38 o 
  -7 -10   7      121.25      108.76     27.73 o 
  -6 -10   7      173.81      151.92     31.12 o 
  -5 -10   7      317.20      316.67     39.70 o 
  -4 -10   7      284.35      293.33     37.51 o 
  -3 -10   7        1.65       -9.77     13.90 o 
  -2 -10   7      269.17      325.78     39.61 o 
  -1 -10   7      135.32      138.63     27.94 o 
   0 -10   7      259.95      279.96     36.73 o 
   1 -10   7      517.09      469.66     45.82 o 
   2 -10   7       71.39      100.58     24.96 o 
   4 -10   7       39.67       14.78     17.42 o 
   5 -10   7      205.71      285.95     38.81 o 
   6 -10   7       85.32      179.33     34.16 o 
   7 -10   7      329.99      285.30     42.50 o 
  -8  -9   7        1.74        2.01     17.39 o 
  -7  -9   7      493.66      499.46     50.66 o 
  -6  -9   7       24.03       37.53     20.67 o 
  -5  -9   7     1089.85     1146.69     62.16 o 
  -4  -9   7       58.28       46.31     20.18 o 
  -3  -9   7      254.85      287.17     36.64 o 
  -2  -9   7      433.61      407.01     42.22 o 
  -1  -9   7        2.30        6.08     14.50 o 
   0  -9   7      354.51      427.82     42.84 o 
   1  -9   7       18.13        7.12     14.35 o 
   2  -9   7      277.47      254.21     33.64 o 
   3  -9   7      158.48      153.09     26.17 o 
   4  -9   7      133.54      129.98     26.45 o 
   5  -9   7      452.78      424.43     45.10 o 
   6  -9   7       26.30       27.50     20.58 o 
   7  -9   7      253.64      305.06     42.93 o 
   8  -9   7       50.23       47.68     24.66 o 
  -9  -8   7       22.40       14.40     18.62 o 
  -8  -8   7      157.99      213.85     34.11 o 
  -7  -8   7       93.43       72.64     22.85 o 
  -6  -8   7      147.15      161.62     28.82 o 
  -5  -8   7      426.83      460.46     44.65 o 
  -4  -8   7       12.94        7.81     15.45 o 
  -3  -8   7       97.45       79.09     20.83 o 
  -2  -8   7      613.67      549.16     40.08 o 
  -1  -8   7      375.70      339.01     36.25 o 
   0  -8   7       29.76       42.55     17.73 o 
   1  -8   7       45.66       58.72     11.80 o 
   2  -8   7      434.68      428.41     34.93 o 
   3  -8   7      867.71      953.17     50.60 o 
   4  -8   7      102.68       97.87     23.78 o 
   5  -8   7      261.70      270.18     36.24 o 
   6  -8   7       30.46       40.44     21.46 o 
   7  -8   7      267.81      232.87     37.27 o 
   8  -8   7       17.71        9.57     20.00 o 
   9  -8   7       49.03       35.93     24.69 o 
  -9  -7   7       14.77       27.21     19.45 o 
  -8  -7   7      636.62      651.60     48.21 o 
  -7  -7   7        2.92      -13.15     12.45 o 
  -6  -7   7      335.69      305.27     35.99 o 
  -5  -7   7      482.71      491.18     38.46 o 
  -4  -7   7      188.88      185.67     28.14 o 
  -3  -7   7     1238.83     1308.20     59.60 o 
  -2  -7   7      603.02      580.26     39.64 o 
  -1  -7   7     1483.40     1541.56     64.41 o 
   0  -7   7     2595.74     2581.51     56.33 o 
   1  -7   7      442.57      474.26     24.68 o 
   2  -7   7      369.77      377.95     23.64 o 
   3  -7   7       31.01       18.42     14.01 o 
   4  -7   7      191.07      162.59     27.55 o 
   5  -7   7      342.07      329.02     37.73 o 
   6  -7   7      166.94      264.58     37.22 o 
   7  -7   7      280.33      269.91     38.42 o 
   8  -7   7      374.48      259.40     38.90 o 
   9  -7   7      158.84      137.50     31.80 o 
  10  -7   7      134.55      164.16     37.80 o 
 -10  -6   7      124.33      145.17     21.97 o 
  -9  -6   7      111.99      102.25     19.12 o 
  -8  -6   7      486.28      433.89     43.22 o 
  -7  -6   7       69.19       71.21     20.43 o 
  -6  -6   7      430.00      428.02     41.29 o 
  -5  -6   7      508.92      489.48     36.57 o 
  -4  -6   7      990.97      957.42     49.49 o 
  -3  -6   7      169.26      123.70     21.93 o 
  -2  -6   7     1611.25     1439.54     59.90 o 
  -1  -6   7      830.42      855.03     27.86 o 
   0  -6   7     1817.67     1806.80     55.80 o 
   1  -6   7      148.93      204.20     17.63 o 
   2  -6   7      266.82      273.84     20.68 o 
   3  -6   7      203.20      262.58     29.97 o 
   4  -6   7      566.91      600.17     23.98 o 
   5  -6   7        2.25       -6.52     12.77 o 
   6  -6   7      100.48      119.60     26.49 o 
   7  -6   7      284.49      299.15     39.57 o 
   8  -6   7      204.63      167.73     32.64 o 
   9  -6   7      167.55      181.01     34.75 o 
  10  -6   7       49.88       56.56     26.03 o 
 -10  -5   7        0.85       15.14     13.02 o 
  -9  -5   7       12.22       -8.24     10.31 o 
  -8  -5   7      483.57      450.07     31.14 o 
  -7  -5   7      342.91      309.51     35.31 o 
  -6  -5   7      975.90      990.80     50.44 o 
  -5  -5   7      112.44       83.86     19.16 o 
  -4  -5   7      107.95      136.91     22.60 o 
  -3  -5   7     1547.97     1472.92     58.87 o 
  -2  -5   7      633.09      602.74     22.16 o 
  -1  -5   7     1806.71     1868.98     56.53 o 
   0  -5   7      248.87      298.02     19.09 o 
   1  -5   7      952.04     1041.53     43.95 o 
   2  -5   7     2785.51     2885.75     84.57 o 
   3  -5   7       50.77       90.60     19.02 o 
   4  -5   7      996.97      961.99     43.97 o 
   5  -5   7        6.97      -11.79     11.97 o 
   6  -5   7       22.04       -1.89     13.50 o 
   7  -5   7      969.57      986.99     57.91 o 
   8  -5   7      105.47       89.96     25.88 o 
   9  -5   7      411.38      429.16     49.99 o 
  10  -5   7        3.11      -10.93     16.26 o 
  11  -5   7      177.13      134.12     33.93 o 
 -11  -4   7      198.70      167.45     34.96 o 
 -10  -4   7       38.69       58.79     25.14 o 
  -9  -4   7      371.32      412.27     30.43 o 
  -8  -4   7      456.60      427.24     29.72 o 
  -7  -4   7      358.80      374.92     28.58 o 
  -6  -4   7      705.80      695.53     40.81 o 
  -5  -4   7      872.74      771.59     41.62 o 
  -4  -4   7     3090.93     3143.59     59.01 o 
  -3  -4   7     2180.64     2267.11     53.11 o 
  -2  -4   7     4529.88     4570.40     77.53 o 
  -1  -4   7     1596.75     1588.87     37.58 o 
   0  -4   7       33.68       47.57      8.78 o 
   1  -4   7     2646.43     2650.07     54.16 o 
   2  -4   7     3277.37     3193.22     88.73 o 
   3  -4   7      577.22      555.25     34.39 o 
   4  -4   7      535.62      558.64     19.71 o 
   5  -4   7       90.81       54.82     18.71 o 
   6  -4   7       12.38       24.20     15.84 o 
   7  -4   7      440.72      440.12     44.52 o 
   8  -4   7      806.96      778.36     52.63 o 
   9  -4   7      205.08      164.39     31.26 o 
  10  -4   7      116.92      129.51     30.87 o 
  11  -4   7       93.79      100.98     29.63 o 
 -11  -3   7      131.73      107.19     29.78 o 
 -10  -3   7       21.04        9.92     19.45 o 
  -9  -3   7      703.55      617.44     31.21 o 
  -8  -3   7        1.13       -4.40      9.88 o 
  -7  -3   7      466.04      449.20     26.73 o 
  -6  -3   7      346.97      377.70     36.88 o 
  -5  -3   7        1.22       -1.89      8.40 o 
  -4  -3   7     4465.40     4477.75     76.78 o 
  -3  -3   7      177.07      188.23     22.09 o 
  -2  -3   7     2296.54     2349.20     47.43 o 
  -1  -3   7      965.28      920.48     27.12 o 
   0  -3   7      131.84      138.40     12.75 o 
   1  -3   7     3240.97     3467.33     89.76 o 
   2  -3   7     1172.71     1243.49     47.92 o 
   3  -3   7        6.40        8.52      9.67 o 
   4  -3   7     1264.84     1224.84     27.14 o 
   5  -3   7       96.72       67.94     17.99 o 
   6  -3   7      491.63      471.71     37.16 o 
   7  -3   7        2.17       -9.83     11.50 o 
   8  -3   7      682.21      608.18     46.60 o 
   9  -3   7      139.34      119.29     28.29 o 
  10  -3   7       90.60       65.90     23.87 o 
  11  -3   7      164.18      123.54     30.94 o 
  12  -3   7       33.45       -8.46     19.33 o 
 -11  -2   7      193.80      192.85     35.13 o 
 -10  -2   7       42.16       75.79     24.89 o 
  -9  -2   7      571.02      526.60     49.68 o 
  -8  -2   7       65.98       45.00     12.53 o 
  -7  -2   7     1218.25     1291.99     40.32 o 
  -6  -2   7     1026.06     1000.23     54.48 o 
  -5  -2   7     3269.96     3153.91    161.13 o 
  -4  -2   7     3211.34     3236.02     90.74 o 
  -3  -2   7      562.71      571.99     18.01 o 
  -2  -2   7     3928.68     4310.40     91.91 o 
  -1  -2   7     6230.28     6014.39     94.54 o 
   0  -2   7      913.68      840.45     25.42 o 
   1  -2   7     4153.35     4114.00    101.96 o 
   2  -2   7       76.04       62.98     13.88 o 
   3  -2   7     1088.60     1015.83     44.48 o 
   4  -2   7     1285.10     1292.52     53.04 o 
   5  -2   7     1612.92     1613.12     63.63 o 
   6  -2   7     1036.22     1033.76     52.73 o 
   7  -2   7      247.33      212.68     30.78 o 
   8  -2   7      784.69      831.37     53.15 o 
   9  -2   7        5.46       10.10     16.28 o 
  10  -2   7      707.83      668.85     51.34 o 
  11  -2   7       84.59       63.56     24.73 o 
  12  -2   7       78.15       91.46     29.97 o 
 -11  -1   7        6.03        0.14     17.58 o 
 -10  -1   7      434.51      471.96     49.03 o 
  -9  -1   7      255.90      189.89     31.84 o 
  -8  -1   7        1.02      -16.76     13.00 o 
  -7  -1   7     2380.40     2374.97     89.77 o 
  -6  -1   7       61.06       72.79     12.23 o 
  -5  -1   7     2964.26     2938.62    147.68 o 
  -4  -1   7      546.68      517.38     21.53 o 
  -3  -1   7      335.92      340.48     17.48 o 
  -2  -1   7     2465.05     2585.84     41.00 o 
  -1  -1   7      333.75      360.30     13.56 o 
   0  -1   7      201.16      150.09     11.80 o 
   1  -1   7      643.32      599.05     19.07 o 
   2  -1   7     2354.78     2490.08     43.82 o 
   3  -1   7     3488.76     3537.30     95.52 o 
   4  -1   7      179.36      209.24     24.87 o 
   5  -1   7     1326.08     1268.11     54.24 o 
   6  -1   7      255.09      218.87     28.68 o 
   7  -1   7      174.91      149.39     25.61 o 
   8  -1   7      565.38      579.17     43.30 o 
   9  -1   7        2.28       -6.29     14.40 o 
  10  -1   7      288.20      233.01     36.06 o 
  11  -1   7       29.77       49.04     23.20 o 
  12  -1   7       16.27       11.28     18.83 o 
 -11   0   7        0.16        3.77     16.65 o 
 -10   0   7      221.93      200.78     34.56 o 
  -9   0   7      298.13      242.74     34.17 o 
  -8   0   7       75.64       87.51     22.87 o 
  -7   0   7      229.63      189.50     28.51 o 
  -6   0   7      187.05      177.23     28.27 o 
  -5   0   7      449.46      432.17     20.08 o 
  -4   0   7      197.90      193.35     20.58 o 
  -3   0   7     2223.98     2186.18     44.76 o 
  -2   0   7     2511.76     2357.71     79.46 o 
  -1   0   7      423.65      464.00     19.10 o 
   0   0   7     3622.55     3710.64     67.45 o 
   1   0   7     6148.78     5930.10     90.21 o 
   2   0   7     3198.99     3317.75     54.29 o 
   3   0   7     9189.71     9114.99    199.08 o 
   4   0   7      108.59       91.54     17.45 o 
   5   0   7     1098.58     1156.09     51.13 o 
   6   0   7      507.76      574.61     37.65 o 
   7   0   7     1085.86     1136.06     55.72 o 
   8   0   7      201.70      215.94     31.89 o 
   9   0   7       17.44       18.24     16.82 o 
  10   0   7      448.75      478.64     49.39 o 
  11   0   7       42.55       25.30     19.74 o 
  12   0   7      306.00      294.04     42.70 o 
 -11   1   7        1.88        9.96     18.11 o 
 -10   1   7      828.61      834.27     55.57 o 
  -9   1   7       20.39       17.05     15.70 o 
  -8   1   7      456.31      464.50     44.83 o 
  -7   1   7       40.23        9.05     15.09 o 
  -6   1   7      490.53      384.48     36.71 o 
  -5   1   7     3713.40     3595.91     91.60 o 
  -4   1   7       12.55       20.87      6.53 o 
  -3   1   7     6187.34     6004.57     92.61 o 
  -2   1   7     4243.57     4284.40    104.37 o 
  -1   1   7     3803.28     3989.23    157.32 o 
   0   1   7    14559.22    14809.13    168.98 o 
   1   1   7      987.23     1049.97     25.93 o 
   2   1   7     2074.57     2123.04     38.95 o 
   3   1   7      910.23      947.79     43.95 o 
   4   1   7       99.03      127.64     19.75 o 
   5   1   7     3122.66     2979.06     89.79 o 
   6   1   7      281.09      278.26     31.12 o 
   7   1   7      502.26      509.13     37.55 o 
   8   1   7        9.14       -0.27     12.82 o 
   9   1   7       19.98       22.60     16.63 o 
  10   1   7      688.71      687.19     49.66 o 
  11   1   7       86.02      115.71     27.81 o 
  12   1   7      200.71      206.14     26.23 o 
 -11   2   7      146.34      137.94     30.83 o 
 -10   2   7      127.00      118.09     27.89 o 
  -9   2   7       14.72       26.29     17.14 o 
  -8   2   7      414.00      379.09     40.94 o 
  -7   2   7      123.49       97.10     22.47 o 
  -6   2   7     3014.21     2971.25     95.84 o 
  -5   2   7     1313.85     1287.02     56.41 o 
  -4   2   7        1.08       -3.28      7.57 o 
  -3   2   7      492.74      494.25     34.15 o 
  -2   2   7     4272.58     4299.28     73.99 o 
  -1   2   7     3768.56     3770.67     93.99 o 
   0   2   7     2894.18     3033.64     44.49 o 
   1   2   7      174.13      189.96      9.71 o 
   2   2   7      201.02      230.61      9.32 o 
   3   2   7     1250.77     1201.81     19.96 o 
   4   2   7     1236.08     1235.12     24.81 o 
   5   2   7     1486.60     1414.07     56.33 o 
   6   2   7        0.63      -15.11     10.08 o 
   7   2   7      907.46      861.62     47.24 o 
   8   2   7       76.75       52.27     18.38 o 
   9   2   7      355.49      370.75     40.80 o 
  10   2   7      212.41      234.12     35.57 o 
  11   2   7      206.98      208.72     34.90 o 
  12   2   7      503.47      489.53     37.63 o 
 -11   3   7      121.88      133.42     29.45 o 
 -10   3   7      165.23      120.66     27.44 o 
  -9   3   7        9.70       16.89     17.01 o 
  -8   3   7     1031.14      964.39     55.62 o 
  -7   3   7      201.11      205.16     29.40 o 
  -6   3   7     1855.13     1925.13     52.45 o 
  -5   3   7      952.67      951.79     34.21 o 
  -4   3   7        2.64      -10.21      6.81 o 
  -3   3   7     2917.05     2834.37     58.25 o 
  -2   3   7      195.81      197.41     15.47 o 
  -1   3   7     5591.29     5430.92    135.07 o 
   0   3   7      346.10      321.02     30.03 o 
   1   3   7     1002.39     1025.91     23.12 o 
   2   3   7    11067.73    11022.96    125.95 o 
   3   3   7      235.18      229.20     10.69 o 
   4   3   7     3927.77     3938.21     65.14 o 
   5   3   7      248.94      221.40     15.81 o 
   6   3   7      450.00      472.50     34.24 o 
   7   3   7     3026.95     2820.46     91.02 o 
   8   3   7       74.45       83.08     20.32 o 
   9   3   7     1126.97     1171.76     59.67 o 
  10   3   7       18.19       11.42     18.03 o 
  11   3   7      492.10      456.93     35.03 o 
  12   3   7      329.71      338.06     31.93 o 
 -10   4   7      203.78      176.69     31.95 o 
  -9   4   7      383.69      384.13     43.45 o 
  -8   4   7      148.29      165.81     29.08 o 
  -7   4   7      118.81      142.88     19.12 o 
  -6   4   7      295.34      322.69     28.35 o 
  -5   4   7      295.92      282.25     22.59 o 
  -4   4   7     3006.87     2842.79     66.13 o 
  -3   4   7      214.97      188.62     16.71 o 
  -2   4   7     5432.44     5516.11    103.14 o 
  -1   4   7     1905.09     2125.25     45.65 o 
   0   4   7      390.32      406.31     29.63 o 
   1   4   7     4034.39     4081.22     57.28 o 
   2   4   7     3630.41     3743.41     52.67 o 
   3   4   7     2626.89     2725.11     41.10 o 
   4   4   7     1954.12     1861.93     39.47 o 
   5   4   7       54.27       64.92      9.21 o 
   6   4   7      822.85      777.61     43.26 o 
   7   4   7     1581.50     1480.55     61.70 o 
   8   4   7      183.21      192.74     28.27 o 
   9   4   7      396.03      363.52     28.16 o 
  10   4   7        0.59       -9.99     11.09 o 
  11   4   7      130.24      168.02     41.24 o 
  12   4   7       28.57       14.98     13.85 o 
 -10   5   7       41.31       63.67     23.49 o 
  -9   5   7      208.96      178.01     32.16 o 
  -8   5   7        5.90       -0.38     11.44 o 
  -7   5   7        0.27        0.62     15.90 o 
  -6   5   7      180.80      207.02     27.36 o 
  -5   5   7       20.25       -0.12      9.36 o 
  -4   5   7     1665.69     1707.91     46.67 o 
  -3   5   7      363.45      346.14     22.88 o 
  -2   5   7     1802.22     1884.57     39.78 o 
  -1   5   7     5669.81     5633.56     93.76 o 
   0   5   7        0.76        0.11     12.66 o 
   1   5   7     1248.90     1167.36     84.06 o 
   2   5   7     2089.12     2176.33     37.42 o 
   3   5   7      799.47      800.25     20.54 o 
   4   5   7     3323.39     3231.64     64.00 o 
   5   5   7       16.10        8.12     11.74 o 
   6   5   7      938.03      930.72     46.95 o 
   7   5   7       54.35       33.78     12.02 o 
   8   5   7      384.70      371.88     27.66 o 
   9   5   7      341.16      351.79     51.23 o 
  10   5   7       27.20       14.78     12.90 o 
  11   5   7      348.04      335.68     30.18 o 
  12   5   7       24.56       11.13     19.39 o 
 -10   6   7        1.34        5.88     18.38 o 
  -9   6   7      272.18      242.06     26.84 o 
  -8   6   7       48.13       31.52     32.18 o 
  -7   6   7      720.01      740.64     42.42 o 
  -6   6   7      479.99      543.71     29.03 o 
  -5   6   7      302.05      363.14     26.37 o 
  -4   6   7     2018.54     2089.07     53.81 o 
  -3   6   7      531.28      536.03     25.64 o 
  -2   6   7     2108.53     2043.25     49.38 o 
  -1   6   7     1693.30     1741.82     31.73 o 
   0   6   7     2428.30     2402.53     40.03 o 
   1   6   7      880.76      904.89     20.20 o 
   2   6   7       99.19       96.77      8.86 o 
   3   6   7     1145.62     1218.83     23.98 o 
   4   6   7      580.54      599.21     20.39 o 
   5   6   7     1267.85     1159.02     37.38 o 
   6   6   7      238.02      196.61     19.83 o 
   7   6   7       78.24       84.80     14.70 o 
   8   6   7     1187.78     1152.50     72.75 o 
   9   6   7      153.92      159.57     20.61 o 
  10   6   7      252.33      285.98     41.51 o 
  11   6   7      152.04      108.29     29.12 o 
  -9   7   7      146.06      156.49     22.94 o 
  -8   7   7        2.92       -0.15     10.95 o 
  -7   7   7      730.97      668.18     34.78 o 
  -6   7   7      232.95      198.45     30.20 o 
  -5   7   7       58.23       57.59     13.45 o 
  -4   7   7      144.94      138.41     31.10 o 
  -3   7   7        0.77       -3.29      8.06 o 
  -2   7   7      406.72      438.55     25.14 o 
  -1   7   7        1.44       -2.58      7.09 o 
   0   7   7      453.09      441.39     16.37 o 
   1   7   7      520.37      514.59     16.03 o 
   2   7   7      159.53      129.25     10.07 o 
   3   7   7     1402.45     1416.66     27.34 o 
   4   7   7       72.40       67.17     10.19 o 
   5   7   7       29.99       20.98     10.99 o 
   6   7   7     1291.19     1365.98     71.41 o 
   7   7   7      136.09      141.12     17.51 o 
   8   7   7      746.21      727.09     33.62 o 
   9   7   7        2.95        4.34     16.41 o 
  10   7   7       59.40       36.94     23.30 o 
  11   7   7      309.95      299.15     43.53 o 
  -9   8   7      287.12      301.15     30.20 o 
  -8   8   7       15.27        5.06     12.75 o 
  -7   8   7      262.45      224.99     39.52 o 
  -6   8   7      406.90      408.82     30.66 o 
  -5   8   7      129.72      134.73     18.69 o 
  -4   8   7      357.23      375.92     34.99 o 
  -3   8   7      814.87      772.67     42.78 o 
  -2   8   7      317.84      325.54     24.70 o 
  -1   8   7      604.93      581.76     36.49 o 
   0   8   7     1887.28     1892.93     36.67 o 
   1   8   7      674.50      735.30     22.62 o 
   2   8   7     1021.18      955.55     24.46 o 
   3   8   7     1327.31     1348.96     32.83 o 
   4   8   7      550.83      618.45     31.07 o 
   5   8   7     1745.51     1691.80     47.21 o 
   6   8   7      346.91      315.13     24.53 o 
   7   8   7      352.57      364.22     26.89 o 
   8   8   7      265.29      250.33     35.99 o 
   9   8   7        1.44      -14.38     16.76 o 
  10   8   7      329.38      342.93     45.29 o 
  11   8   7       74.10      102.34     30.17 o 
  -8   9   7       15.72       14.94     21.23 o 
  -7   9   7      210.30      186.00     23.73 o 
  -6   9   7       57.37       29.85     13.59 o 
  -5   9   7      681.55      679.49     33.88 o 
  -4   9   7       91.82      105.36     16.63 o 
  -3   9   7      662.31      740.18     33.55 o 
  -2   9   7      762.81      807.33     34.30 o 
  -1   9   7       38.55       39.32     13.64 o 
   0   9   7     1362.99     1457.53     44.69 o 
   1   9   7        5.26        0.63      6.50 o 
   2   9   7      376.10      355.94     17.86 o 
   3   9   7      642.44      647.23     23.41 o 
   4   9   7      156.20      159.71     14.60 o 
   5   9   7     1497.33     1413.68     43.33 o 
   6   9   7       86.89       88.22     20.24 o 
   7   9   7       98.29       84.53     23.80 o 
   8   9   7       42.18        9.42     16.52 o 
   9   9   7       52.43       28.58     20.67 o 
  10   9   7      190.27      192.69     37.32 o 
  -7  10   7      244.08      254.00     27.57 o 
  -6  10   7      235.63      225.44     31.52 o 
  -5  10   7       24.46       25.18     12.69 o 
  -4  10   7       79.92       78.93     27.03 o 
  -3  10   7      325.63      328.34     27.73 o 
  -2  10   7      987.29      957.87     40.41 o 
  -1  10   7       54.99       59.89     28.27 o 
   0  10   7      660.58      712.74     61.77 o 
   1  10   7       67.78       74.46     14.57 o 
   2  10   7      583.54      597.58     20.26 o 
   3  10   7      578.79      607.96     23.41 o 
   4  10   7      136.58      115.22     13.27 o 
   5  10   7      496.60      523.21     41.15 o 
   6  10   7       12.25        9.81     16.89 o 
   7  10   7      214.53      221.55     34.86 o 
   8  10   7       73.93       94.63     26.52 o 
   9  10   7      252.10      178.46     34.47 o 
  -6  11   7       68.97       68.29     17.56 o 
  -5  11   7      272.28      296.54     28.71 o 
  -4  11   7       15.74        3.10     22.42 o 
  -3  11   7      579.88      540.37     40.63 o 
  -2  11   7       33.67       45.87     19.60 o 
  -1  11   7      246.61      287.28     26.26 o 
   0  11   7      381.09      430.51     49.74 o 
   1  11   7       83.76       98.86     16.44 o 
   2  11   7     1287.14     1344.11     37.10 o 
   3  11   7       38.15       38.37     10.09 o 
   4  11   7      133.01      129.66     18.37 o 
   5  11   7        5.29       -8.58      9.27 o 
   6  11   7      338.57      290.18     37.71 o 
   7  11   7      775.57      747.93     53.19 o 
   8  11   7       17.76       20.77     20.82 o 
   9  11   7       91.57       82.35     27.70 o 
  -5  12   7       68.22       50.75     16.99 o 
  -4  12   7       33.81       54.62     15.73 o 
  -3  12   7       36.41       34.13     13.92 o 
  -2  12   7       28.11       44.28     14.79 o 
  -1  12   7      118.39      135.77     20.34 o 
   0  12   7       60.47       50.72     14.48 o 
   1  12   7      309.60      365.42     29.88 o 
   2  12   7      430.14      451.51     45.06 o 
   3  12   7       93.44      127.85     26.87 o 
   4  12   7       62.59       97.68     17.28 o 
   5  12   7       98.55      114.56     30.24 o 
   6  12   7      116.06      140.79     30.82 o 
   7  12   7      221.88      283.03     40.82 o 
   8  12   7       27.55        1.71     19.94 o 
  -4  13   7      103.75       87.30     19.72 o 
  -3  13   7      253.84      228.10     26.48 o 
  -2  13   7        4.61       -2.83     10.83 o 
  -1  13   7      478.67      613.42     41.31 o 
   0  13   7        6.67       24.89     12.83 o 
   1  13   7      172.50      190.58     26.63 o 
   2  13   7      444.46      495.02     50.48 o 
   3  13   7        1.06        2.18     15.66 o 
   4  13   7      407.51      421.63     47.51 o 
   5  13   7       10.39        2.57     11.39 o 
   6  13   7       25.06       46.68     15.27 o 
  -2  14   7      175.69      230.83     27.66 o 
  -1  14   7       55.17       54.72     17.18 o 
   0  14   7        6.55       -0.88     11.36 o 
   1  14   7       18.36       43.42     22.09 o 
   2  14   7      167.92      168.85     32.83 o 
   3  14   7      208.94      142.15     30.92 o 
   4  14   7       42.27       51.56     21.01 o 
  -3 -12   8       53.29       50.88     24.25 o 
  -2 -12   8      196.71      165.80     33.71 o 
  -1 -12   8       16.66       75.75     26.27 o 
   0 -12   8      272.70      306.03     43.21 o 
   1 -12   8      161.65      152.27     32.31 o 
   2 -12   8        4.04        8.68     20.46 o 
  -5 -11   8      162.36      156.24     31.48 o 
  -4 -11   8       93.41       73.71     23.90 o 
  -3 -11   8      241.83      234.04     37.86 o 
  -2 -11   8      408.31      422.35     47.74 o 
  -1 -11   8      210.01      210.20     35.02 o 
   0 -11   8      259.41      283.22     39.83 o 
   1 -11   8       89.30       84.81     27.19 o 
   2 -11   8       93.49       96.60     26.82 o 
  -6 -10   8      133.35      129.78     29.57 o 
  -5 -10   8       44.02       21.46     19.78 o 
  -4 -10   8      116.45      101.47     25.50 o 
  -3 -10   8      243.86      274.07     38.57 o 
  -2 -10   8      160.05      132.06     28.08 o 
  -1 -10   8      265.21      267.00     38.09 o 
   0 -10   8      243.34      196.18     32.87 o 
   1 -10   8        4.71       12.33     17.59 o 
   2 -10   8      367.71      363.40     42.18 o 
   5 -10   8      205.27      290.96     40.91 o 
   6 -10   8        5.43       -6.40     17.06 o 
   7 -10   8      187.17      205.57     38.56 o 
  -7  -9   8       52.98       36.58     21.75 o 
  -6  -9   8      120.86       96.28     25.67 o 
  -5  -9   8      372.05      363.56     42.52 o 
  -4  -9   8      232.70      233.87     34.35 o 
  -3  -9   8      545.95      503.50     48.11 o 
  -2  -9   8        5.13       18.09     17.02 o 
  -1  -9   8      462.57      383.10     41.62 o 
   0  -9   8      984.32     1021.85     58.14 o 
   1  -9   8      488.12      408.16     42.89 o 
   2  -9   8     1217.98     1299.69     64.99 o 
   3  -9   8        0.16       -5.16     13.27 o 
   4  -9   8      152.22      175.04     30.36 o 
   5  -9   8      550.20      570.40     46.53 o 
   6  -9   8       88.47       85.94     26.05 o 
   7  -9   8      172.92      139.71     33.54 o 
   8  -9   8        0.38      -10.12     18.82 o 
  -8  -8   8        1.95       -0.56     17.17 o 
  -7  -8   8       44.95       26.24     19.50 o 
  -6  -8   8      635.33      580.94     45.44 o 
  -5  -8   8       50.26       42.20     20.90 o 
  -4  -8   8     1569.63     1526.56     70.92 o 
  -3  -8   8       84.94       92.29     22.86 o 
  -2  -8   8        0.49      -14.77     11.63 o 
  -1  -8   8      688.17      751.34     48.13 o 
   0  -8   8      214.29      231.60     32.02 o 
   1  -8   8      590.51      527.86     46.92 o 
   2  -8   8      421.32      461.30     27.85 o 
   3  -8   8        1.07      -12.14     12.85 o 
   4  -8   8      214.86      255.76     33.96 o 
   5  -8   8      161.76      221.86     34.16 o 
   6  -8   8       20.98       31.75     20.57 o 
   7  -8   8       43.64       24.96     19.74 o 
   8  -8   8        2.68        1.17     19.67 o 
   9  -8   8       57.27       62.63     27.28 o 
  -9  -7   8       30.91       18.54     14.86 o 
  -8  -7   8      118.84      151.77     30.76 o 
  -7  -7   8       20.87       30.83     19.20 o 
  -6  -7   8      453.34      493.27     46.66 o 
  -5  -7   8       48.80       16.66     16.08 o 
  -4  -7   8      161.38      102.47     23.05 o 
  -3  -7   8      471.00      441.60     41.63 o 
  -2  -7   8      392.91      400.79     39.94 o 
  -1  -7   8     1297.59     1360.99     62.16 o 
   0  -7   8       61.91       70.42     19.86 o 
   1  -7   8       51.32       58.38     20.79 o 
   2  -7   8     1028.68     1077.86     51.05 o 
   3  -7   8       97.43      108.02     22.20 o 
   4  -7   8     1001.07     1011.88     54.20 o 
   5  -7   8        4.57       -1.83     16.32 o 
   6  -7   8      384.88      423.83     46.63 o 
   7  -7   8       80.29      125.82     29.72 o 
   8  -7   8       86.28      153.72     32.19 o 
   9  -7   8      183.49      215.60     38.52 o 
  -9  -6   8      435.98      428.25     64.23 o 
  -8  -6   8      149.19      148.77     23.83 o 
  -7  -6   8      540.93      618.24     45.33 o 
  -6  -6   8      142.30      157.07     27.12 o 
  -5  -6   8      132.01      137.41     25.89 o 
  -4  -6   8      849.91      827.48     47.55 o 
  -3  -6   8       18.96       22.41     14.79 o 
  -2  -6   8     1209.16     1309.30     58.92 o 
  -1  -6   8     1232.57     1249.67     35.69 o 
   0  -6   8        2.66       -7.58      6.55 o 
   1  -6   8      911.08      968.17     33.04 o 
   2  -6   8       50.52       56.96     15.80 o 
   3  -6   8     1125.38     1113.46     53.05 o 
   4  -6   8      717.84      785.22     48.39 o 
   5  -6   8      118.48      118.33     25.27 o 
   6  -6   8      454.92      526.62     50.48 o 
   7  -6   8       23.35       11.76     17.46 o 
   8  -6   8      146.43      124.74     30.27 o 
   9  -6   8       60.18       61.44     25.75 o 
  10  -6   8       15.45      -12.14     18.60 o 
 -10  -5   8        0.65      -18.19     16.80 o 
  -9  -5   8      196.26      188.70     31.23 o 
  -8  -5   8       20.21       16.54     13.52 o 
  -7  -5   8      201.63      219.30     24.40 o 
  -6  -5   8      302.33      302.65     34.12 o 
  -5  -5   8       33.45       42.18     16.73 o 
  -4  -5   8       25.36       35.79     15.26 o 
  -3  -5   8        6.58       14.33     13.17 o 
  -2  -5   8       79.15       88.16     17.58 o 
  -1  -5   8     1243.55     1235.24     34.87 o 
   0  -5   8      709.19      722.96     27.00 o 
   1  -5   8     1958.60     2022.50     48.48 o 
   2  -5   8        3.04       -5.66      9.76 o 
   3  -5   8      812.78      844.22     44.98 o 
   4  -5   8     1157.84     1265.46     59.11 o 
   5  -5   8       18.53        9.82     15.17 o 
   6  -5   8      659.72      607.53     46.10 o 
   7  -5   8        0.95      -10.35     14.15 o 
   8  -5   8      139.91       88.39     25.08 o 
   9  -5   8      135.77      162.21     33.45 o 
  10  -5   8       30.72        5.42     19.08 o 
 -10  -4   8       57.40       55.00     24.92 o 
  -9  -4   8       88.92       84.21     17.39 o 
  -8  -4   8      151.42      130.26     18.89 o 
  -7  -4   8      341.51      351.26     27.18 o 
  -6  -4   8      122.07      111.66     16.51 o 
  -5  -4   8      206.03      250.86     29.74 o 
  -4  -4   8     1681.73     1795.33     65.94 o 
  -3  -4   8      376.72      405.17     28.03 o 
  -2  -4   8     1928.87     1967.23     44.81 o 
  -1  -4   8      575.20      652.66     25.17 o 
   0  -4   8     3519.74     3448.45     66.23 o 
   1  -4   8     2697.45     2847.27     81.75 o 
   2  -4   8       63.08       45.54     14.42 o 
   3  -4   8     4474.66     4487.79    119.80 o 
   4  -4   8      940.52      883.76     47.59 o 
   5  -4   8     1439.66     1514.63     65.91 o 
   6  -4   8        1.74       -7.77     12.41 o 
   7  -4   8       40.51       44.33     20.23 o 
   8  -4   8      572.89      474.69     49.33 o 
   9  -4   8       44.17       39.84     21.63 o 
  10  -4   8      233.98      186.11     34.92 o 
  11  -4   8        5.47        9.90     19.64 o 
 -10  -3   8      212.38      256.35     39.37 o 
  -9  -3   8      137.18       85.71     25.42 o 
  -8  -3   8       94.55       88.32     16.16 o 
  -7  -3   8      365.42      400.35     50.95 o 
  -6  -3   8      257.18      216.27     20.25 o 
  -5  -3   8      904.07      933.32     26.17 o 
  -4  -3   8     2328.85     2435.65     84.45 o 
  -3  -3   8     1049.21     1109.07     31.80 o 
  -2  -3   8     3048.81     3210.20     61.49 o 
  -1  -3   8      712.58      681.30     24.45 o 
   0  -3   8      399.67      410.45     19.74 o 
   1  -3   8     1146.73     1181.96     47.10 o 
   2  -3   8      546.33      595.20     35.43 o 
   3  -3   8     2772.94     2669.03     82.99 o 
   4  -3   8       83.69       77.31     18.26 o 
   5  -3   8       24.86       25.58     15.07 o 
   6  -3   8       95.28       60.07     19.42 o 
   7  -3   8       41.65       22.01     17.30 o 
   8  -3   8      551.79      532.68     50.97 o 
   9  -3   8       22.79       24.25     18.15 o 
  10  -3   8      134.98      172.73     33.61 o 
  11  -3   8       11.89       -9.76     15.67 o 
 -10  -2   8      286.99      373.68     46.54 o 
  -9  -2   8      407.71      396.79     44.62 o 
  -8  -2   8      407.42      289.84     37.93 o 
  -7  -2   8      461.34      394.35     34.06 o 
  -6  -2   8        5.25        2.72      8.55 o 
  -5  -2   8       38.76       51.09     11.18 o 
  -4  -2   8     3370.64     3360.59     53.63 o 
  -3  -2   8     1651.41     1690.27     33.88 o 
  -2  -2   8     1088.62     1136.97     27.06 o 
  -1  -2   8      134.71      140.27     10.88 o 
   0  -2   8     1457.37     1450.75     51.53 o 
   1  -2   8       37.18       42.81     12.96 o 
   2  -2   8     1311.67     1337.05     51.84 o 
   3  -2   8      248.64      261.12     12.31 o 
   4  -2   8       63.19       53.02     15.58 o 
   5  -2   8     4908.96     4794.94    130.52 o 
   6  -2   8       51.55       68.70     18.89 o 
   7  -2   8     1064.53     1033.71     56.42 o 
   8  -2   8      473.99      481.16     48.34 o 
   9  -2   8       57.71       46.08     21.47 o 
  10  -2   8      315.05      333.77     43.12 o 
  11  -2   8        9.23       29.27     20.78 o 
 -11  -1   8        0.12       16.08     19.95 o 
 -10  -1   8      600.85      565.32     55.00 o 
  -9  -1   8       69.72       71.01     23.14 o 
  -8  -1   8      287.31      254.84     35.49 o 
  -7  -1   8     1240.16     1127.48     58.34 o 
  -6  -1   8       83.40      103.92     14.12 o 
  -5  -1   8      637.26      616.59     36.57 o 
  -4  -1   8      811.51      767.98     27.63 o 
  -3  -1   8     1449.20     1446.81     30.21 o 
  -2  -1   8      273.00      315.60     15.11 o 
  -1  -1   8     2151.14     2233.97     37.95 o 
   0  -1   8     2632.91     2650.75     51.12 o 
   1  -1   8     2275.73     2160.84     74.79 o 
   2  -1   8     3337.52     3223.52     55.56 o 
   3  -1   8      334.63      313.23     12.24 o 
   4  -1   8      818.15      738.61     40.99 o 
   5  -1   8     4326.20     4284.28    119.76 o 
   6  -1   8       39.36       22.83     16.34 o 
   7  -1   8     1044.92      999.31     54.53 o 
   8  -1   8      125.94      104.33     24.74 o 
   9  -1   8      110.02       85.79     24.91 o 
  10  -1   8      102.37       91.59     26.37 o 
  11  -1   8       20.90       41.48     22.83 o 
  12  -1   8       91.40       94.12     29.85 o 
 -11   0   8      134.92      155.00     32.98 o 
 -10   0   8       35.11       27.40     20.55 o 
  -9   0   8        0.75       -0.24     14.64 o 
  -8   0   8      107.37       98.18     24.32 o 
  -7   0   8      860.15      839.36     50.24 o 
  -6   0   8     1357.30     1293.13     60.31 o 
  -5   0   8        1.40       -7.60      6.41 o 
  -4   0   8      917.30      867.00     27.81 o 
  -3   0   8      113.50      133.16     14.85 o 
  -2   0   8      296.72      272.23     14.62 o 
  -1   0   8     1709.87     1744.92     40.11 o 
   0   0   8     2770.36     2681.10     51.61 o 
   1   0   8      385.72      370.93     23.10 o 
   2   0   8     5351.18     5416.35     83.93 o 
   3   0   8      661.09      685.29     38.40 o 
   4   0   8       82.06       71.73     17.19 o 
   5   0   8     2211.60     2125.78     75.42 o 
   6   0   8       27.60       30.63     15.57 o 
   7   0   8     1232.93     1297.68     62.46 o 
   8   0   8       63.45       30.79     17.53 o 
   9   0   8      263.70      263.37     36.48 o 
  10   0   8       18.16       -9.06     13.53 o 
  11   0   8       18.89       38.92     22.64 o 
  12   0   8      120.01      115.18     30.34 o 
 -11   1   8       96.51       93.44     28.68 o 
 -10   1   8      258.68      347.75     44.22 o 
  -9   1   8       73.52       75.17     23.06 o 
  -8   1   8      606.62      558.11     43.21 o 
  -7   1   8       38.14        6.66     14.48 o 
  -6   1   8      751.20      740.53     45.83 o 
  -5   1   8     1383.29     1364.06     35.10 o 
  -4   1   8      762.95      720.20     36.80 o 
  -3   1   8     3669.33     3514.14     96.24 o 
  -2   1   8       10.00       17.40     10.16 o 
  -1   1   8     2385.79     2418.46     58.44 o 
   0   1   8     2220.05     2117.18     55.75 o 
   1   1   8     1258.82     1322.80     31.58 o 
   2   1   8     6613.08     6704.43    101.22 o 
   3   1   8       49.99       63.96      9.91 o 
   4   1   8     2046.34     2050.15     70.92 o 
   5   1   8      375.28      387.08     35.90 o 
   6   1   8     1556.09     1682.43     67.70 o 
   7   1   8      793.40      783.28     46.94 o 
   8   1   8      165.52      195.74     30.26 o 
   9   1   8      394.47      358.68     40.99 o 
  10   1   8       31.13        5.54     16.55 o 
  11   1   8      182.61      193.92     35.53 o 
  12   1   8      163.14      192.81     37.79 o 
 -10   2   8      155.42      115.77     27.92 o 
  -9   2   8      689.97      707.95     50.75 o 
  -8   2   8       98.11      106.72     25.50 o 
  -7   2   8      276.31      226.46     32.28 o 
  -6   2   8     1341.37     1346.14     62.20 o 
  -5   2   8      651.21      619.62     40.43 o 
  -4   2   8     1886.78     1952.45     69.97 o 
  -3   2   8      442.12      426.34     21.91 o 
  -2   2   8       88.04       79.47     11.34 o 
  -1   2   8      906.17      889.74     45.83 o 
   0   2   8       14.79       12.44      5.52 o 
   1   2   8     3587.93     3775.91    113.50 o 
   2   2   8      726.64      751.85     22.67 o 
   3   2   8     1233.15     1183.47     22.00 o 
   4   2   8     1447.20     1420.39     57.50 o 
   5   2   8       12.14       20.18     13.38 o 
   6   2   8     2283.38     2181.98     78.46 o 
   7   2   8      419.31      407.54     39.74 o 
   8   2   8       85.22       75.04     21.30 o 
   9   2   8      436.58      490.81     48.36 o 
  10   2   8       23.75       22.59     18.36 o 
  11   2   8      401.00      422.51     47.82 o 
  12   2   8       91.56      120.67     31.69 o 
 -10   3   8       54.19       71.20     24.84 o 
  -9   3   8      224.63      214.22     33.41 o 
  -8   3   8      370.79      315.70     38.18 o 
  -7   3   8       91.10       76.01     22.19 o 
  -6   3   8     1368.50     1324.33     62.17 o 
  -5   3   8       62.90       46.58     12.57 o 
  -4   3   8       55.63       40.54     11.49 o 
  -3   3   8      150.19      136.15     15.02 o 
  -2   3   8       42.01       43.19      9.66 o 
  -1   3   8     5156.02     5103.41    212.89 o 
   0   3   8     1587.44     1608.53     31.16 o 
   1   3   8     3202.18     3235.57     47.76 o 
   2   3   8       59.00       54.81      6.65 o 
   3   3   8     1524.56     1517.71     26.40 o 
   4   3   8     4656.78     4760.79     76.56 o 
   5   3   8      489.43      437.90     33.18 o 
   6   3   8     3082.93     3282.86    101.27 o 
   7   3   8      704.11      621.70     41.67 o 
   8   3   8      236.88      289.56     34.77 o 
   9   3   8      772.21      670.50     46.85 o 
  10   3   8      126.74      126.16     28.32 o 
  11   3   8      374.56      395.83     33.73 o 
  12   3   8       39.77       26.52     15.75 o 
 -10   4   8        0.12       -4.89     16.80 o 
  -9   4   8      286.18      337.14     42.77 o 
  -8   4   8      381.00      370.99     42.35 o 
  -7   4   8      750.28      742.42     55.05 o 
  -6   4   8      120.58      116.99     16.93 o 
  -5   4   8      419.29      401.43     27.21 o 
  -4   4   8     1101.16     1095.57     36.68 o 
  -3   4   8       84.64       80.97     12.87 o 
  -2   4   8     5649.13     5704.16     96.82 o 
  -1   4   8      270.42      284.95     19.11 o 
   0   4   8     2188.80     2252.30     49.65 o 
   1   4   8     3353.10     3358.19     50.72 o 
   2   4   8        5.06       11.51      5.46 o 
   3   4   8     5544.29     5604.89     72.53 o 
   4   4   8      262.86      288.41     16.16 o 
   5   4   8     1306.66     1272.11     55.90 o 
   6   4   8      772.33      803.32     44.98 o 
   7   4   8      196.21      197.02     28.21 o 
   8   4   8     1027.47      991.82     53.70 o 
   9   4   8       72.78       64.95     20.52 o 
  10   4   8      380.54      333.82     32.86 o 
  11   4   8       93.59       72.29     18.80 o 
  12   4   8        4.38       -4.36     15.65 o 
 -10   5   8       50.80       89.01     27.56 o 
  -9   5   8      191.96      188.10     33.77 o 
  -8   5   8      158.15      176.44     22.91 o 
  -7   5   8      223.80      222.88     23.83 o 
  -6   5   8        1.51       -6.48     11.73 o 
  -5   5   8      241.49      246.46     24.03 o 
  -4   5   8     1744.31     1762.51     48.81 o 
  -3   5   8      885.94      905.27     57.79 o 
  -2   5   8      660.91      614.08     25.85 o 
  -1   5   8       46.23       60.06     10.78 o 
   0   5   8      275.46      262.97     25.38 o 
   1   5   8     2379.23     2477.65     42.71 o 
   2   5   8      147.05      136.72     13.88 o 
   3   5   8     1614.95     1696.23     32.21 o 
   4   5   8        0.46       -6.05      8.60 o 
   5   5   8      369.12      402.77     19.81 o 
   6   5   8      724.01      711.14     44.45 o 
   7   5   8       50.03       66.87     19.95 o 
   8   5   8     1021.24      982.85     39.57 o 
   9   5   8        2.94      -13.85      9.23 o 
  10   5   8      425.38      448.73     33.91 o 
  11   5   8      147.44      181.60     25.13 o 
  -9   6   8      231.88      277.10     28.46 o 
  -8   6   8      183.50      240.82     45.83 o 
  -7   6   8      545.52      566.42     50.94 o 
  -6   6   8      321.95      281.54     25.12 o 
  -5   6   8      321.62      320.38     25.95 o 
  -4   6   8     1767.45     1723.55     49.26 o 
  -3   6   8      299.54      285.54     42.87 o 
  -2   6   8     1292.18     1285.78     39.04 o 
  -1   6   8       39.69       35.85      7.08 o 
   0   6   8     1239.17     1273.17     27.73 o 
   1   6   8      393.60      405.68     38.02 o 
   2   6   8     1548.60     1668.42     34.07 o 
   3   6   8     1059.16     1071.03     26.19 o 
   4   6   8       11.61       11.00      7.78 o 
   5   6   8     2336.75     2337.33     66.02 o 
   6   6   8        2.73        0.79     10.37 o 
   7   6   8     1068.84      997.77     38.79 o 
   8   6   8      468.77      446.64     34.34 o 
   9   6   8       14.95       10.55     13.99 o 
  10   6   8      755.38      845.18     40.16 o 
  11   6   8       31.19       40.83     23.74 o 
  -9   7   8       63.69       51.20     17.16 o 
  -8   7   8      133.87      117.69     20.73 o 
  -7   7   8      596.54      577.12     34.94 o 
  -6   7   8       10.64        9.76     11.25 o 
  -5   7   8      248.09      228.50     22.68 o 
  -4   7   8       22.15        4.97      9.65 o 
  -3   7   8      152.52      155.48     18.22 o 
  -2   7   8      391.16      446.00     31.41 o 
  -1   7   8      504.12      499.28     37.27 o 
   0   7   8      546.46      549.97     21.89 o 
   1   7   8      533.92      544.29     17.11 o 
   2   7   8      906.18      951.75     35.96 o 
   3   7   8      528.83      547.18     17.50 o 
   4   7   8      851.18      837.16     28.15 o 
   5   7   8     1020.19     1041.01     30.58 o 
   6   7   8        0.73      -14.33      9.55 o 
   7   7   8      465.26      469.15     29.14 o 
   8   7   8      415.76      403.29     29.93 o 
   9   7   8      134.17      102.62     17.81 o 
  10   7   8      246.79      273.00     40.87 o 
  11   7   8        0.01       -7.11     19.72 o 
  -8   8   8       63.04       44.10     20.18 o 
  -7   8   8      249.60      209.19     24.32 o 
  -6   8   8       44.46       45.80     14.16 o 
  -5   8   8       72.24      103.76     35.51 o 
  -4   8   8       19.64       10.33     10.59 o 
  -3   8   8      548.29      540.85     28.43 o 
  -2   8   8      153.95      141.82     22.97 o 
  -1   8   8      393.69      384.73     26.19 o 
   0   8   8     1103.47     1135.10     44.17 o 
   1   8   8        0.83        4.58      6.00 o 
   2   8   8     1951.62     2014.40     35.40 o 
   3   8   8       78.10       79.00     11.27 o 
   4   8   8      504.15      505.63     21.84 o 
   5   8   8     1646.65     1700.89     38.55 o 
   6   8   8       65.77       58.60     14.27 o 
   7   8   8      790.66      877.68     63.44 o 
   8   8   8       35.86       48.56     23.02 o 
   9   8   8      200.90      211.80     36.24 o 
  10   8   8      162.05      151.93     34.28 o 
  -8   9   8      271.84      296.02     30.64 o 
  -7   9   8       55.82       46.28     16.09 o 
  -6   9   8      249.16      232.20     25.18 o 
  -5   9   8      673.23      682.22     41.80 o 
  -4   9   8      518.15      505.08     35.58 o 
  -3   9   8     1522.83     1568.63     49.88 o 
  -2   9   8        2.54       -0.21      9.67 o 
  -1   9   8      526.24      525.42     27.88 o 
   0   9   8      987.74      978.51     47.21 o 
   1   9   8      192.25      241.21     18.72 o 
   2   9   8      832.57      890.29     25.53 o 
   3   9   8       24.93       26.16      7.28 o 
   4   9   8      588.83      587.85     23.09 o 
   5   9   8      276.33      286.96     32.80 o 
   6   9   8      262.84      299.54     20.01 o 
   7   9   8      382.43      363.16     42.02 o 
   8   9   8       72.53       74.27     25.29 o 
   9   9   8      160.96      140.53     33.03 o 
  10   9   8       68.68       92.74     29.74 o 
  -7  10   8       19.46       32.75     23.04 o 
  -6  10   8      325.57      315.46     29.98 o 
  -5  10   8      109.70      116.44     18.81 o 
  -4  10   8      231.91      267.38     31.74 o 
  -3  10   8       83.96       73.69     16.18 o 
  -2  10   8       15.13      -14.26      9.51 o 
  -1  10   8      110.17      100.54     16.76 o 
   0  10   8       98.76       90.09     26.15 o 
   1  10   8      258.54      300.42     20.74 o 
   2  10   8       40.76       51.45      8.94 o 
   3  10   8        3.93       -0.20      7.25 o 
   4  10   8      503.35      540.29     23.04 o 
   5  10   8        3.81       10.07      8.56 o 
   6  10   8      648.72      679.84     33.20 o 
   7  10   8       52.56       43.98     22.83 o 
   8  10   8       51.97       50.97     24.31 o 
   9  10   8      392.18      408.64     49.96 o 
  -6  11   8      196.38      177.75     24.62 o 
  -5  11   8        9.24       -0.64     11.71 o 
  -4  11   8        8.70       12.16     12.01 o 
  -3  11   8      325.26      359.08     35.17 o 
  -2  11   8       32.67       27.97     18.38 o 
  -1  11   8      468.60      427.10     35.03 o 
   0  11   8       58.60       39.77     21.69 o 
   1  11   8      346.92      359.74     23.64 o 
   2  11   8      327.45      318.89     22.17 o 
   3  11   8      128.12      143.57     21.56 o 
   4  11   8      743.46      846.20     70.88 o 
   5  11   8      181.55      160.49     20.30 o 
   6  11   8      370.71      404.05     30.30 o 
   7  11   8       54.25       65.42     25.08 o 
   8  11   8      239.10      291.22     42.88 o 
  -5  12   8       16.27       17.74     14.65 o 
  -4  12   8      164.35      137.03     21.82 o 
  -3  12   8      100.92       64.90     17.27 o 
  -2  12   8      179.27      195.02     23.48 o 
  -1  12   8        3.39        6.86     17.81 o 
   0  12   8       42.44       28.12     13.36 o 
   1  12   8      472.82      496.67     28.49 o 
   2  12   8       27.21       25.25     13.43 o 
   3  12   8      397.56      461.54     46.99 o 
   4  12   8       46.75       50.32     22.04 o 
   5  12   8       33.25       54.80     15.36 o 
   6  12   8      132.64      191.33     23.54 o 
   7  12   8       10.71       23.23     21.53 o 
  -3  13   8       24.62       26.25     14.78 o 
  -2  13   8       22.39       27.95     14.52 o 
  -1  13   8      137.49      143.76     35.28 o 
   0  13   8       40.68       38.01     15.82 o 
   1  13   8      531.80      492.14     38.14 o 
   2  13   8        9.09       38.50     19.67 o 
   3  13   8       61.25       78.89     25.26 o 
   4  13   8      123.60      139.89     29.46 o 
   5  13   8       32.24       42.84     14.60 o 
   0  14   8      133.35      151.76     23.77 o 
   1  14   8       35.33       27.20     19.74 o 
   2  14   8        1.89       23.09     18.00 o 
   3  14   8      126.95      169.28     33.26 o 
  -1 -12   9       33.33       36.55     22.76 o 
   0 -12   9      159.39      126.59     31.68 o 
   1 -12   9        9.38       25.35     21.99 o 
  -4 -11   9       54.69       30.15     21.58 o 
  -3 -11   9      151.82      124.13     29.62 o 
  -2 -11   9        2.59       27.88     22.16 o 
  -1 -11   9      370.30      335.98     45.10 o 
   0 -11   9      174.11      152.89     33.29 o 
   1 -11   9       91.54      117.37     29.48 o 
  -6 -10   9      135.87      117.99     28.94 o 
  -5 -10   9        2.89       13.08     19.32 o 
  -4 -10   9      112.49       94.88     26.55 o 
  -3 -10   9      166.15      135.55     28.93 o 
  -2 -10   9       63.41       54.24     22.86 o 
  -1 -10   9      357.65      364.87     44.35 o 
   0 -10   9       35.39       29.68     18.51 o 
   1 -10   9      188.77      163.16     32.03 o 
   6 -10   9       40.45       59.43     26.79 o 
  -7  -9   9      145.11      199.48     37.23 o 
  -6  -9   9       71.32      106.31     27.32 o 
  -5  -9   9        0.02       -6.83     16.06 o 
  -4  -9   9       81.36       83.56     25.80 o 
  -3  -9   9      361.81      349.30     42.50 o 
  -2  -9   9      241.18      269.35     37.74 o 
  -1  -9   9      541.36      627.97     55.66 o 
   0  -9   9       39.36       18.39     18.09 o 
   1  -9   9      524.00      478.85     47.36 o 
   4  -9   9      600.43      659.56     49.40 o 
   5  -9   9        1.50        5.95     18.58 o 
   6  -9   9      420.15      375.84     46.73 o 
   7  -9   9      129.07      163.25     35.48 o 
  -7  -8   9      206.00      237.57     36.93 o 
  -6  -8   9      294.69      323.36     41.05 o 
  -5  -8   9       13.41      -14.21     13.76 o 
  -4  -8   9      544.78      656.78     47.80 o 
  -3  -8   9       25.68       43.79     20.44 o 
  -2  -8   9      617.50      618.33     45.63 o 
  -1  -8   9      175.69      172.36     30.14 o 
   0  -8   9       53.61       34.30     18.64 o 
   1  -8   9     1148.23     1278.69     64.73 o 
   3  -8   9      699.95      644.70     45.05 o 
   4  -8   9      133.30      102.40     24.59 o 
   5  -8   9       74.25       98.58     26.35 o 
   6  -8   9      602.33      615.13     50.02 o 
   7  -8   9        0.22      -22.53     15.02 o 
   8  -8   9      106.96      154.07     34.14 o 
  -8  -7   9        1.41        7.45     13.88 o 
  -7  -7   9       10.39        1.67     15.66 o 
  -6  -7   9      603.41      521.98     48.72 o 
  -5  -7   9      257.81      214.89     32.80 o 
  -4  -7   9      247.23      291.76     36.92 o 
  -3  -7   9       98.10       80.87     21.24 o 
  -2  -7   9        3.15       -1.19     14.45 o 
  -1  -7   9      155.44      110.93     24.12 o 
   0  -7   9      552.40      482.08     44.04 o 
   1  -7   9      895.66      880.01     61.60 o 
   2  -7   9        8.89        8.35     12.93 o 
   3  -7   9      122.93      166.45     27.05 o 
   4  -7   9       45.26       47.14     19.82 o 
   5  -7   9      409.06      500.80     48.46 o 
   6  -7   9      655.49      679.92     51.01 o 
   7  -7   9       34.77       32.14     21.53 o 
   8  -7   9      217.38      224.14     38.50 o 
   9  -7   9       90.85      113.88     32.12 o 
  -9  -6   9      205.76      273.43     38.67 o 
  -8  -6   9       13.50        0.84     13.78 o 
  -7  -6   9      345.11      353.93     40.88 o 
  -6  -6   9      156.90      104.08     24.63 o 
  -5  -6   9      201.84      230.14     32.33 o 
  -4  -6   9      303.44      271.86     33.75 o 
  -3  -6   9        7.89        9.90     13.68 o 
  -2  -6   9     1295.45     1266.47     60.01 o 
  -1  -6   9      241.90      196.12     28.82 o 
   0  -6   9      871.51      933.13     32.76 o 
   1  -6   9       96.97      131.36     15.99 o 
   2  -6   9      135.70      189.90     26.44 o 
   3  -6   9     1034.52     1138.10     55.20 o 
   4  -6   9      202.59      179.95     28.88 o 
   5  -6   9     1987.35     2027.80     83.84 o 
   6  -6   9      561.12      593.51     47.14 o 
   7  -6   9      311.20      294.17     41.29 o 
   8  -6   9      327.49      338.57     44.04 o 
   9  -6   9       19.03       52.09     24.34 o 
  -9  -5   9      218.20      258.69     41.60 o 
  -8  -5   9      296.78      300.65     28.01 o 
  -7  -5   9      289.55      268.39     26.02 o 
  -6  -5   9       40.38       28.80     15.86 o 
  -5  -5   9       53.08       51.58     17.94 o 
  -4  -5   9       38.56       60.13     18.93 o 
  -3  -5   9      411.99      395.43     38.35 o 
  -2  -5   9      445.68      513.87     28.77 o 
  -1  -5   9      519.77      497.01     42.99 o 
   0  -5   9      183.42      200.96     18.07 o 
   1  -5   9      128.00      122.99     20.43 o 
   2  -5   9     1985.37     1999.07     71.22 o 
   3  -5   9     2053.61     2096.42     77.00 o 
   4  -5   9       16.62       31.79     17.48 o 
   5  -5   9      402.31      328.57     37.58 o 
   6  -5   9      365.67      337.10     40.43 o 
   7  -5   9      567.83      575.90     54.27 o 
   8  -5   9      139.43      129.87     30.01 o 
   9  -5   9       11.11       -4.33     16.89 o 
  10  -5   9      115.77      144.27     33.49 o 
  -9  -4   9       98.51       56.49     24.15 o 
  -8  -4   9      302.35      254.09     28.20 o 
  -7  -4   9      362.66      340.67     27.41 o 
  -6  -4   9       24.57       18.19     11.34 o 
  -5  -4   9      660.29      619.93     35.99 o 
  -4  -4   9       13.68       12.06     12.19 o 
  -3  -4   9      194.17      196.18     16.62 o 
  -2  -4   9      948.39      980.52     39.42 o 
  -1  -4   9      114.25      117.27     21.93 o 
   0  -4   9     2671.89     2768.86     92.90 o 
   1  -4   9       16.35       25.73     12.36 o 
   2  -4   9     1948.70     1809.56     65.99 o 
   3  -4   9      692.62      657.37     41.68 o 
   4  -4   9       19.87      -12.29     12.92 o 
   5  -4   9      587.17      609.38     44.22 o 
   6  -4   9        9.18       17.72     16.50 o 
   7  -4   9     1377.50     1323.48     69.78 o 
   8  -4   9       23.61       31.68     20.30 o 
   9  -4   9      188.00      182.29     34.87 o 
  10  -4   9      334.92      326.98     46.16 o 
 -10  -3   9      307.87      325.96     44.68 o 
  -9  -3   9       17.44        4.30     17.99 o 
  -8  -3   9      295.93      328.94     41.34 o 
  -7  -3   9      609.82      624.49     31.21 o 
  -6  -3   9      388.27      473.50     32.53 o 
  -5  -3   9      952.03      911.57     34.62 o 
  -4  -3   9      235.91      238.34     15.99 o 
  -3  -3   9      377.45      386.72     18.84 o 
  -2  -3   9     1100.91     1102.59     33.41 o 
  -1  -3   9      684.27      720.59     26.89 o 
   0  -3   9      278.60      243.14     25.26 o 
   1  -3   9      518.23      466.59     30.91 o 
   2  -3   9      462.25      486.79     32.84 o 
   3  -3   9       95.32       98.16     20.22 o 
   4  -3   9     4404.20     4555.34    126.49 o 
   5  -3   9        1.20       13.40     12.76 o 
   6  -3   9      212.96      231.70     32.32 o 
   7  -3   9      881.40      873.70     54.65 o 
   8  -3   9       26.72       22.95     18.50 o 
   9  -3   9      575.83      626.12     58.95 o 
  10  -3   9      160.03      188.71     36.72 o 
  11  -3   9       42.99       81.80     27.54 o 
 -10  -2   9       47.00       16.77     21.34 o 
  -9  -2   9       17.03        8.38     16.47 o 
  -8  -2   9      341.53      350.54     42.30 o 
  -7  -2   9       81.90       90.22     24.62 o 
  -6  -2   9       20.04        9.11      9.32 o 
  -5  -2   9      153.50      169.83     14.47 o 
  -4  -2   9       87.79       86.84     15.85 o 
  -3  -2   9     1654.39     1680.80     35.27 o 
  -2  -2   9      132.83      142.59     12.21 o 
  -1  -2   9       75.17       78.40     12.01 o 
   0  -2   9        1.06       -3.13      7.08 o 
   1  -2   9       43.39       65.26     26.16 o 
   2  -2   9     1312.14     1268.77     31.11 o 
   3  -2   9      379.23      474.16     34.09 o 
   4  -2   9     2839.05     2911.68     93.40 o 
   5  -2   9        2.02        3.76     13.56 o 
   6  -2   9       89.96       98.11     23.20 o 
   7  -2   9     1292.35     1171.30     62.07 o 
   8  -2   9       79.16       87.25     24.56 o 
   9  -2   9      570.30      547.49     53.56 o 
  10  -2   9       31.78       53.33     24.98 o 
  11  -2   9       81.28       55.62     25.00 o 
 -10  -1   9      333.09      282.16     40.96 o 
  -9  -1   9      116.53      146.41     30.89 o 
  -8  -1   9      709.15      656.26     48.38 o 
  -7  -1   9        7.11       16.64     18.56 o 
  -6  -1   9      153.07      203.62     18.98 o 
  -5  -1   9     1344.86     1251.44     37.89 o 
  -4  -1   9       87.36      105.33     11.21 o 
  -3  -1   9     1578.71     1608.41     35.81 o 
  -2  -1   9      488.82      455.53     26.15 o 
  -1  -1   9     1954.27     1931.39     58.17 o 
   0  -1   9       33.00       40.55      8.89 o 
   1  -1   9     1454.40     1369.16     33.54 o 
   2  -1   9      804.13      724.47     21.91 o 
   3  -1   9      862.50      770.92     41.88 o 
   4  -1   9     2000.30     1984.32     72.98 o 
   5  -1   9        0.55        0.01     13.04 o 
   6  -1   9      575.68      515.02     39.39 o 
   7  -1   9      936.32      840.48     51.98 o 
   8  -1   9      280.54      316.62     39.54 o 
   9  -1   9      290.47      289.60     40.05 o 
  10  -1   9        1.25      -14.49     14.53 o 
  11  -1   9      288.18      240.02     40.15 o 
 -10   0   9       17.44       13.65     18.04 o 
  -9   0   9      343.86      507.82     50.45 o 
  -8   0   9      102.04       99.29     25.11 o 
  -7   0   9       26.66       16.82     16.23 o 
  -6   0   9     1416.19     1388.39     64.80 o 
  -5   0   9        1.31       -8.96      6.96 o 
  -4   0   9      493.86      481.45     22.21 o 
  -3   0   9       18.66       30.03      7.39 o 
  -2   0   9      661.09      593.47     24.74 o 
  -1   0   9     1075.85      986.01     30.36 o 
   0   0   9        1.44       -1.43      5.99 o 
   1   0   9     2156.39     2140.29     44.49 o 
   2   0   9        1.17       20.52     33.47 o 
   3   0   9        1.49        2.32     11.66 o 
   4   0   9      396.52      382.77     35.59 o 
   5   0   9       64.85       70.14     19.25 o 
   6   0   9      852.05      785.73     47.36 o 
   7   0   9        3.00       -1.29     12.81 o 
   8   0   9      289.95      273.85     36.21 o 
   9   0   9      495.86      572.38     55.10 o 
  10   0   9       26.18       32.61     21.07 o 
  11   0   9      211.23      281.06     42.19 o 
 -10   1   9       37.80       43.97     22.39 o 
  -9   1   9      126.54      115.28     28.45 o 
  -8   1   9      421.23      331.24     39.95 o 
  -7   1   9       56.36       81.64     22.26 o 
  -6   1   9     1952.74     2082.90     80.92 o 
  -5   1   9      332.69      283.02     32.78 o 
  -4   1   9     1942.60     1956.35     44.45 o 
  -3   1   9     1278.11     1295.49     54.58 o 
  -2   1   9        7.24       -4.33      7.19 o 
  -1   1   9     2290.83     2214.73     55.92 o 
   0   1   9       64.35       60.33      9.80 o 
   1   1   9     1242.28     1305.93     33.05 o 
   2   1   9      750.57      791.87     23.16 o 
   3   1   9       78.70       53.93     17.09 o 
   4   1   9      747.51      727.60     42.65 o 
   5   1   9     1093.59     1018.28     52.03 o 
   6   1   9     1443.12     1412.82     64.11 o 
   7   1   9       16.94       12.61     15.85 o 
   8   1   9     1073.79      979.13     56.94 o 
   9   1   9      298.45      302.86     39.61 o 
  10   1   9      187.16      205.87     34.21 o 
  11   1   9      228.57      250.47     40.71 o 
 -10   2   9       89.99       88.10     26.47 o 
  -9   2   9      936.56     1040.01     63.98 o 
  -8   2   9       52.77       44.44     19.80 o 
  -7   2   9      677.53      697.51     47.77 o 
  -6   2   9      879.45      884.29     51.88 o 
  -5   2   9      660.36      632.07     42.01 o 
  -4   2   9     3459.01     3514.64    104.29 o 
  -3   2   9      960.90      914.11     46.03 o 
  -2   2   9      584.78      594.86     36.04 o 
  -1   2   9      132.62      125.53     24.21 o 
   0   2   9      217.17      225.35     13.34 o 
   1   2   9      766.86      778.37     19.98 o 
   2   2   9      109.43      119.16      8.84 o 
   3   2   9     3693.02     3582.08     61.50 o 
   4   2   9       97.82       80.85     19.52 o 
   6   2   9     1751.22     1674.31     69.76 o 
   7   2   9      193.87      143.57     26.59 o 
   8   2   9      449.09      516.39     47.91 o 
   9   2   9       25.30        2.03     14.93 o 
  10   2   9      200.45      156.87     31.47 o 
  11   2   9      155.18      203.73     37.44 o 
 -10   3   9      116.55      128.90     31.08 o 
  -9   3   9      495.08      518.99     52.33 o 
  -8   3   9      122.20      166.80     30.12 o 
  -7   3   9       96.22       61.58     21.02 o 
  -6   3   9      139.11      140.75     26.60 o 
  -5   3   9       54.03       50.18     18.37 o 
  -4   3   9      665.13      663.32     29.24 o 
  -3   3   9      232.41      252.26     37.96 o 
  -2   3   9      291.77      303.67     20.78 o 
  -1   3   9        7.06       11.08      6.53 o 
   0   3   9     1418.32     1507.13     31.18 o 
   1   3   9     1443.12     1385.26     36.55 o 
   2   3   9      837.70      834.97     20.29 o 
   3   3   9     1460.44     1504.65     27.01 o 
   4   3   9      551.79      555.06     38.54 o 
   5   3   9     1532.54     1560.50     65.32 o 
   6   3   9      633.69      623.72     42.62 o 
   7   3   9      541.05      569.22     42.22 o 
   8   3   9      251.87      200.83     30.91 o 
   9   3   9       62.49       52.44     21.61 o 
  10   3   9      280.89      319.24     41.79 o 
  11   3   9      108.56       83.36     27.53 o 
 -10   4   9      179.86      197.30     36.36 o 
  -9   4   9      162.75      173.46     32.30 o 
  -8   4   9      105.28       96.59     25.21 o 
  -7   4   9      758.16      665.62     48.09 o 
  -6   4   9        0.74       -4.58      9.61 o 
  -5   4   9     1360.58     1347.99     44.12 o 
  -4   4   9       18.17       38.79     11.72 o 
  -3   4   9      330.84      309.25     22.66 o 
  -2   4   9     5767.28     5523.34     96.53 o 
  -1   4   9        4.59       -8.55      6.35 o 
   0   4   9     5369.01     5400.69     75.31 o 
   1   4   9      324.04      338.21     21.58 o 
   2   4   9      194.68      220.83     12.84 o 
   3   4   9     1748.62     1781.31     32.01 o 
   4   4   9      173.61      156.21     25.47 o 
   5   4   9     1484.11     1560.16     65.58 o 
   6   4   9        0.74       19.00     14.82 o 
   7   4   9      841.51      811.50     49.15 o 
   8   4   9      211.89      249.25     34.81 o 
   9   4   9       19.43       20.82     17.13 o 
  10   4   9      511.25      498.91     50.51 o 
  11   4   9        4.33      -16.25     10.83 o 
  -9   5   9        1.94       -5.77     15.21 o 
  -8   5   9      550.75      557.10     54.21 o 
  -7   5   9      654.30      636.51     33.98 o 
  -6   5   9      561.15      517.07     46.94 o 
  -5   5   9      764.51      813.19     34.83 o 
  -4   5   9       31.87       34.46     12.10 o 
  -3   5   9      863.65      788.79     36.90 o 
  -2   5   9     1445.44     1494.07     42.60 o 
  -1   5   9      241.42      259.72     30.11 o 
   0   5   9      519.70      505.35     24.49 o 
   1   5   9       64.85       71.13      9.32 o 
   2   5   9      214.56      231.94     14.08 o 
   3   5   9       42.04       31.65      7.14 o 
   4   5   9     1237.45     1187.83     78.41 o 
   5   5   9      207.27      200.13     28.43 o 
   6   5   9        6.75       17.95     15.28 o 
   7   5   9      179.17      167.62     27.69 o 
   8   5   9      115.10       81.80     23.27 o 
   9   5   9      532.44      505.53     35.23 o 
  10   5   9      389.37      346.37     30.80 o 
  11   5   9        8.76       24.11     15.34 o 
  -9   6   9        0.19        3.87     18.06 o 
  -8   6   9      401.13      320.44     30.40 o 
  -7   6   9      176.20      192.77     22.87 o 
  -6   6   9       50.90       40.17     14.04 o 
  -5   6   9      849.07      876.74     37.06 o 
  -4   6   9      350.06      386.74     27.59 o 
  -3   6   9      861.17      926.35     35.01 o 
  -2   6   9      377.94      402.53     51.86 o 
  -1   6   9       71.01       86.06     13.17 o 
   0   6   9      154.82      124.69     12.34 o 
   1   6   9       79.03       84.01     10.60 o 
   2   6   9     2219.43     2189.24     41.21 o 
   3   6   9       12.84       14.20      7.03 o 
   4   6   9     1201.39     1239.85     38.87 o 
   5   6   9      427.17      443.50     41.06 o 
   6   6   9       12.89       20.09     15.88 o 
   7   6   9     1277.10     1314.96     72.22 o 
   8   6   9        6.88       14.57     12.48 o 
   9   6   9      651.18      614.94     43.52 o 
  10   6   9      364.98      456.11     35.29 o 
  11   6   9       17.50       23.59     23.08 o 
  -8   7   9      327.90      289.74     37.41 o 
  -7   7   9        1.07      -14.25      9.50 o 
  -6   7   9      265.90      232.08     24.73 o 
  -5   7   9      918.40     1008.44     57.64 o 
  -4   7   9      119.91       96.50     16.55 o 
  -3   7   9      710.64      699.40     39.01 o 
  -2   7   9      121.44      119.01     23.64 o 
  -1   7   9     1311.61     1272.81     40.16 o 
   0   7   9      341.39      332.58     27.96 o 
   1   7   9     1155.62     1133.25     25.08 o 
   2   7   9     1050.20     1145.16     25.46 o 
   3   7   9        8.51       14.90      7.05 o 
   4   7   9     1411.41     1390.36     33.49 o 
   5   7   9      359.15      331.33     28.85 o 
   6   7   9      554.07      584.66     50.45 o 
   7   7   9      475.68      490.78     32.43 o 
   8   7   9        1.76       -4.98     10.43 o 
   9   7   9      247.93      285.35     27.83 o 
  10   7   9       76.52      159.06     33.91 o 
  -8   8   9       27.13       25.61     15.18 o 
  -7   8   9        1.82      -14.21      9.78 o 
  -6   8   9      365.31      393.06     37.50 o 
  -5   8   9        0.16        6.39     20.50 o 
  -4   8   9      254.01      222.48     23.08 o 
  -3   8   9      167.30      180.49     20.69 o 
  -2   8   9       11.79      -11.63      7.76 o 
  -1   8   9     2535.17     2589.51     62.66 o 
   0   8   9      175.95      211.30     20.41 o 
   1   8   9      176.01      209.97     13.58 o 
   2   8   9      419.84      400.05     20.52 o 
   3   8   9        0.47        2.67      6.13 o 
   4   8   9      833.84      807.77     41.98 o 
   5   8   9       64.13       70.20     14.76 o 
   6   8   9      339.63      326.47     26.43 o 
   7   8   9      331.53      360.03     28.80 o 
   8   8   9       72.29       48.19     15.25 o 
   9   8   9      183.79      235.17     39.45 o 
  10   8   9        0.32       12.29     21.29 o 
  -7   9   9      100.40      117.28     26.37 o 
  -6   9   9      527.22      579.50     53.48 o 
  -5   9   9        3.54        7.04     16.36 o 
  -4   9   9      686.29      697.76     35.06 o 
  -3   9   9      938.28      960.02     39.57 o 
  -2   9   9      186.14      163.38     19.71 o 
  -1   9   9     1533.90     1563.98     49.03 o 
   0   9   9        6.19        5.83      9.89 o 
   1   9   9      547.61      541.32     24.10 o 
   2   9   9      200.48      202.25     14.08 o 
   3   9   9      422.03      455.58     21.40 o 
   4   9   9      361.93      382.79     25.98 o 
   5   9   9      136.31      183.64     16.20 o 
   6   9   9      690.84      752.67     34.62 o 
   7   9   9       92.14       92.82     17.61 o 
   8   9   9      509.63      514.73     52.34 o 
   9   9   9      101.85       86.41     27.54 o 
  -6  10   9      270.63      182.33     24.42 o 
  -5  10   9        4.76       12.75     12.42 o 
  -4  10   9      805.02      784.52     39.19 o 
  -3  10   9       13.63        1.05     10.51 o 
  -2  10   9      108.59       83.48     16.53 o 
  -1  10   9       28.48       -5.18      9.81 o 
   0  10   9       91.71       73.11     15.52 o 
   1  10   9      591.55      559.89     28.27 o 
   2  10   9       64.07       84.98     12.88 o 
   3  10   9      384.75      404.00     28.26 o 
   4  10   9       49.40       32.69     10.08 o 
   5  10   9       39.57       48.69     11.20 o 
   6  10   9      327.82      335.42     41.00 o 
   7  10   9       38.09       13.42     18.91 o 
   8  10   9      391.02      385.63     46.91 o 
   9  10   9       37.92       56.34     26.30 o 
  -5  11   9       57.63       39.81     18.50 o 
  -4  11   9      107.73      150.08     21.70 o 
  -3  11   9       12.55       -0.01     11.38 o 
  -2  11   9       46.60       45.86     14.98 o 
  -1  11   9      152.63      143.14     20.79 o 
   0  11   9      253.51      265.09     62.65 o 
   1  11   9      282.18      263.60     20.91 o 
   2  11   9       54.34       63.80     12.62 o 
   3  11   9      299.14      297.22     42.93 o 
   4  11   9      328.36      372.55     29.86 o 
   5  11   9      144.17      205.12     22.36 o 
   6  11   9       86.24      138.09     29.91 o 
   7  11   9      183.28      209.45     35.17 o 
   8  11   9      387.70      330.73     44.37 o 
  -4  12   9       67.25       56.57     17.10 o 
  -3  12   9       49.82       95.29     19.07 o 
  -2  12   9      388.82      456.23     35.29 o 
  -1  12   9        0.87        1.15     11.10 o 
   0  12   9      332.17      337.51     29.94 o 
   1  12   9       35.52       38.16     12.34 o 
   2  12   9       69.33       71.97     16.05 o 
   3  12   9      490.98      555.62     51.54 o 
   4  12   9        2.00      -17.93     12.00 o 
   5  12   9      344.04      412.17     31.66 o 
   6  12   9        3.85       23.71     20.87 o 
  -2  13   9      170.04      138.76     22.32 o 
  -1  13   9        0.14        5.10     34.83 o 
   0  13   9       20.69       20.17     22.18 o 
   1  13   9      224.62      233.58     21.79 o 
   2  13   9      141.98      162.08     31.70 o 
   3  13   9      116.19       93.39     26.05 o 
   4  13   9       39.30       74.96     23.64 o 
   5  13   9       61.34       84.58     25.44 o 
  -2 -11  10       28.96       54.21     24.80 o 
  -1 -11  10       97.69       83.13     28.99 o 
   0 -11  10        0.03      -18.20     18.09 o 
   1 -11  10      284.51      302.39     43.77 o 
  -4 -10  10      383.67      527.61     54.65 o 
  -3 -10  10        4.22        0.78     17.08 o 
  -2 -10  10      193.71      208.55     35.82 o 
  -1 -10  10       24.79       56.67     23.19 o 
   0 -10  10       64.73       57.98     24.29 o 
   1 -10  10      302.63      343.25     44.61 o 
  -6  -9  10       15.94        3.12     19.71 o 
  -5  -9  10      113.70      134.66     30.57 o 
  -4  -9  10      191.43      201.90     35.29 o 
  -3  -9  10        3.30        3.21     17.86 o 
  -2  -9  10      337.88      307.63     41.65 o 
  -1  -9  10       72.70       55.08     23.13 o 
   0  -9  10      165.19      144.60     29.83 o 
   1  -9  10       97.68      137.00     29.90 o 
   5  -9  10      314.21      294.07     40.23 o 
   6  -9  10      120.96       78.79     27.09 o 
  -7  -8  10      423.57      473.23     50.75 o 
  -6  -8  10       42.88       37.79     21.92 o 
  -5  -8  10      176.41      211.68     35.56 o 
  -4  -8  10      363.00      359.57     42.87 o 
  -3  -8  10        0.20       -0.23     17.89 o 
  -2  -8  10     1137.81     1096.23     62.66 o 
  -1  -8  10        7.32      -19.73     13.15 o 
   0  -8  10      204.93      239.71     35.77 o 
   1  -8  10       90.93       73.60     24.11 o 
   3  -8  10      231.42      224.49     33.11 o 
   4  -8  10       48.89       77.94     23.20 o 
   5  -8  10      331.43      387.10     46.23 o 
   6  -8  10       21.62       31.09     21.35 o 
   7  -8  10      301.43      311.59     46.31 o 
  -7  -7  10      195.59      213.65     34.40 o 
  -6  -7  10        1.50      -12.84     13.28 o 
  -5  -7  10      357.86      382.63     44.03 o 
  -4  -7  10      119.57      107.26     25.48 o 
  -3  -7  10      196.61      221.55     34.82 o 
  -2  -7  10        0.79       -7.04     14.87 o 
  -1  -7  10       10.20        0.79     13.64 o 
   0  -7  10      278.53      244.94     34.38 o 
   2  -7  10      831.18      823.87     49.11 o 
   3  -7  10       25.86       -7.79     14.12 o 
   4  -7  10       50.54       56.45     22.03 o 
   5  -7  10      138.36      247.39     36.97 o 
   6  -7  10        0.33       -2.40     16.94 o 
   7  -7  10      577.87      507.20     54.85 o 
   8  -7  10      107.29      127.18     32.26 o 
  -8  -6  10       15.22        0.75     13.83 o 
  -7  -6  10      345.53      344.43     36.79 o 
  -6  -6  10       27.01       28.75     17.73 o 
  -5  -6  10     1052.76     1211.77     63.91 o 
  -4  -6  10       30.12       44.70     19.89 o 
  -3  -6  10      167.35      121.62     24.92 o 
  -2  -6  10      179.46      148.84     27.20 o 
  -1  -6  10       82.36       77.56     20.72 o 
   0  -6  10     1216.82     1348.72     42.00 o 
   1  -6  10        7.93       13.44     14.53 o 
   2  -6  10      862.19      932.50     49.33 o 
   3  -6  10       11.00        0.30     14.36 o 
   4  -6  10      277.47      273.25     37.13 o 
   5  -6  10      773.48      771.86     52.35 o 
   6  -6  10       23.31       -1.62     16.67 o 
   7  -6  10      535.75      521.10     54.13 o 
   8  -6  10       19.27       47.03     23.92 o 
   9  -6  10      145.75      144.15     34.79 o 
  -8  -5  10      174.12      183.80     23.66 o 
  -7  -5  10       66.43       69.19     17.54 o 
  -6  -5  10      425.29      431.67     31.97 o 
  -5  -5  10      617.09      607.87     32.66 o 
  -4  -5  10      197.36      209.68     30.50 o 
  -3  -5  10     1407.77     1364.64     63.28 o 
  -2  -5  10       34.33       38.36     17.88 o 
  -1  -5  10     1096.14     1163.82     37.06 o 
   0  -5  10      179.57      219.29     19.78 o 
   1  -5  10       46.35       44.87     15.59 o 
   2  -5  10      338.22      337.30     34.38 o 
   3  -5  10        2.88        7.85     14.73 o 
   4  -5  10     1225.40     1130.00     59.24 o 
   5  -5  10      108.43      124.96     26.64 o 
   6  -5  10      129.25      133.29     28.92 o 
   7  -5  10       10.61        1.42     16.86 o 
   8  -5  10       24.89       60.94     25.52 o 
   9  -5  10      472.79      444.12     52.97 o 
  -9  -4  10       32.76        1.07     20.98 o 
  -8  -4  10      514.14      531.88     55.06 o 
  -7  -4  10      110.89       98.68     17.82 o 
  -6  -4  10      356.74      358.31     40.56 o 
  -5  -4  10      112.41      123.36     18.56 o 
  -4  -4  10      107.48      105.41     16.52 o 
  -3  -4  10     1142.05     1114.55     53.93 o 
  -2  -4  10       84.72       88.71     13.36 o 
  -1  -4  10      873.66      819.98     30.70 o 
   0  -4  10       55.68       66.62     16.14 o 
   1  -4  10       20.03       10.51     11.49 o 
   2  -4  10      396.34      460.59     36.34 o 
   3  -4  10       74.64       52.38     17.69 o 
   4  -4  10      615.13      548.84     40.68 o 
   5  -4  10       34.23       33.60     18.65 o 
   6  -4  10      239.59      239.58     34.51 o 
   7  -4  10      262.01      226.88     36.24 o 
   8  -4  10      303.79      313.45     43.26 o 
   9  -4  10      490.78      525.76     56.49 o 
  10  -4  10       34.66       30.11     21.90 o 
  -8  -3  10      686.62      678.52     53.89 o 
  -7  -3  10      111.67      118.15     28.05 o 
  -6  -3  10      553.13      657.09     34.19 o 
  -5  -3  10      142.63      143.57     18.33 o 
  -4  -3  10     1135.07     1144.22     56.36 o 
  -3  -3  10      845.65      902.83     26.85 o 
  -2  -3  10        2.23       -7.80      6.40 o 
  -1  -3  10      931.77      910.93     25.95 o 
   0  -3  10      164.40      194.95     28.18 o 
   1  -3  10     1133.70     1215.92     34.75 o 
   2  -3  10       42.28       33.01     15.92 o 
   3  -3  10      242.56      279.19     33.00 o 
   4  -3  10      946.06      894.37     50.26 o 
   5  -3  10      232.94      236.67     32.41 o 
   6  -3  10     1466.76     1412.88     68.82 o 
   7  -3  10        3.23       11.36     16.75 o 
   8  -3  10      313.48      244.53     37.95 o 
   9  -3  10      298.21      263.78     39.84 o 
  10  -3  10        9.45        2.87     18.48 o 
  -9  -2  10      209.26      175.84     33.21 o 
  -8  -2  10      112.58      130.05     29.33 o 
  -7  -2  10      100.94       99.67     25.88 o 
  -6  -2  10      485.81      534.39     32.38 o 
  -5  -2  10       12.83        8.80      7.93 o 
  -4  -2  10      609.26      592.30     22.17 o 
  -3  -2  10       92.39       93.91     11.24 o 
  -2  -2  10       10.43        4.39      7.41 o 
  -1  -2  10      473.25      442.74     22.42 o 
   0  -2  10      111.35      120.75     25.67 o 
   1  -2  10      826.99      843.37     30.51 o 
   2  -2  10       44.61       34.12     15.24 o 
   3  -2  10      207.96      237.57     30.27 o 
   4  -2  10      265.39      275.25     33.89 o 
   5  -2  10     1275.37     1064.26     56.11 o 
   6  -2  10      301.60      302.48     37.35 o 
   7  -2  10       15.12       17.63     17.05 o 
   8  -2  10      163.71      171.92     31.15 o 
   9  -2  10      230.23      182.99     34.48 o 
  10  -2  10       77.04      115.68     30.09 o 
  11  -2  10      154.16      174.84     36.65 o 
  -9  -1  10       31.38        4.76     19.33 o 
  -8  -1  10       78.39       90.12     25.69 o 
  -7  -1  10      296.49      239.34     35.46 o 
  -6  -1  10       28.15        9.38     15.98 o 
  -5  -1  10       10.24       -0.89      6.91 o 
  -4  -1  10      443.29      482.15     20.10 o 
  -3  -1  10      457.59      449.45     18.82 o 
  -2  -1  10     2235.47     2381.61     75.71 o 
  -1  -1  10     1037.70     1053.79     32.92 o 
   0  -1  10      379.18      383.05     32.03 o 
   1  -1  10     1293.05     1280.15     49.02 o 
   2  -1  10      454.12      524.72     36.51 o 
   3  -1  10      935.96      959.45     49.83 o 
   4  -1  10      723.33      785.52     48.01 o 
   5  -1  10      688.59      592.27     42.33 o 
   6  -1  10      189.16      201.20     31.96 o 
   7  -1  10        1.51       -3.93     14.56 o 
   8  -1  10      453.38      473.14     49.11 o 
   9  -1  10       14.28        5.17     17.95 o 
  10  -1  10      158.33      197.56     38.17 o 
  11  -1  10      122.44       98.00     30.56 o 
  -9   0  10      343.49      298.45     40.74 o 
  -8   0  10       94.53       81.05     24.38 o 
  -7   0  10      985.08      899.51     55.59 o 
  -6   0  10       34.39       38.39     18.67 o 
  -5   0  10      126.76      110.95     24.62 o 
  -4   0  10     4112.79     4166.17     80.81 o 
  -3   0  10        2.15       10.97      9.91 o 
  -2   0  10     3493.74     3558.38    143.40 o 
  -1   0  10       30.25       30.84      9.84 o 
   0   0  10      240.13      255.99     18.22 o 
   1   0  10     1436.49     1412.40     35.84 o 
   2   0  10      277.63      302.18     32.18 o 
   3   0  10      187.53      190.54     26.96 o 
   4   0  10      174.55      187.26     28.39 o 
   5   0  10       73.98       62.37     19.91 o 
   6   0  10        2.94       10.64     14.30 o 
   7   0  10      579.44      496.43     47.67 o 
   8   0  10      282.44      251.44     36.57 o 
   9   0  10       28.40       61.22     23.86 o 
  10   0  10      218.84      153.51     33.13 o 
  11   0  10      124.42       98.76     29.59 o 
  -9   1  10      117.40      102.98     27.52 o 
  -8   1  10       10.38       41.19     19.61 o 
  -7   1  10      552.56      427.91     44.52 o 
  -6   1  10      125.36      132.57     25.44 o 
  -5   1  10      838.25      844.95     49.27 o 
  -4   1  10      786.33      667.48     43.98 o 
  -3   1  10        3.56       -4.37      8.65 o 
  -2   1  10      305.43      345.92     31.72 o 
  -1   1  10     1471.88     1505.54     88.10 o 
   0   1  10      505.63      520.32     26.54 o 
   1   1  10      257.65      305.09     26.91 o 
   2   1  10     1103.66     1111.76     29.85 o 
   3   1  10       88.87       65.31     19.13 o 
   4   1  10      412.82      462.22     37.04 o 
   5   1  10      385.34      294.75     33.92 o 
   6   1  10      197.76      196.71     30.30 o 
   7   1  10      903.05      818.39     52.00 o 
   8   1  10      690.23      616.84     47.40 o 
   9   1  10       38.38       51.05     21.85 o 
  10   1  10      258.96      203.59     35.57 o 
  11   1  10       44.43       71.65     26.94 o 
  -9   2  10      109.32      207.08     35.65 o 
  -8   2  10       25.12       26.52     17.85 o 
  -7   2  10     1162.16     1231.92     66.02 o 
  -6   2  10        0.01       -0.84     13.21 o 
  -5   2  10     1892.03     1799.21     73.73 o 
  -4   2  10        2.03      -16.49     10.99 o 
  -3   2  10      381.66      336.55     33.98 o 
  -2   2  10     1934.33     1930.85     49.08 o 
  -1   2  10       16.84       24.87      9.82 o 
   0   2  10     1938.24     1942.09     46.54 o 
   1   2  10        0.23        6.04     14.39 o 
   2   2  10     2283.50     2257.66     61.16 o 
   3   2  10      556.46      496.30     38.03 o 
   4   2  10       18.74       23.74     15.90 o 
   5   2  10     2034.25     1973.09     77.04 o 
   6   2  10       50.40       50.72     19.11 o 
   7   2  10      947.88     1026.41     58.40 o 
   8   2  10      242.12      213.99     33.07 o 
   9   2  10      164.55      129.89     28.59 o 
  10   2  10      166.39      144.31     31.78 o 
  11   2  10       33.51       45.36     23.31 o 
  -9   3  10        1.45       31.98     20.49 o 
  -8   3  10      137.42      117.81     28.44 o 
  -7   3  10       91.02       84.70     24.29 o 
  -6   3  10      501.82      431.37     43.61 o 
  -5   3  10      670.73      636.61     43.97 o 
  -4   3  10       28.87       47.95     17.79 o 
  -3   3  10     1779.45     1748.18     47.68 o 
  -2   3  10        6.75       12.07      9.15 o 
  -1   3  10     1244.36     1234.97     68.29 o 
   0   3  10      809.25      799.37     23.40 o 
   1   3  10     1143.33     1110.22     26.23 o 
   2   3  10     1829.62     1881.96     33.85 o 
   3   3  10      179.31      188.46     27.82 o 
   4   3  10      282.06      316.32     34.74 o 
   5   3  10      433.02      471.39     43.96 o 
   6   3  10        9.69       -1.65     13.23 o 
   7   3  10      255.28      218.18     32.99 o 
   8   3  10       31.90       15.27     16.63 o 
   9   3  10      299.72      354.72     44.50 o 
  10   3  10       26.91       16.04     18.80 o 
  11   3  10       58.26       95.36     29.47 o 
  -9   4  10       11.96       21.62     19.65 o 
  -8   4  10      273.74      232.03     37.00 o 
  -7   4  10        6.42        2.40     16.14 o 
  -6   4  10      142.78      146.84     28.95 o 
  -5   4  10     1035.20     1027.83     39.79 o 
  -4   4  10       71.80       77.08     14.73 o 
  -3   4  10     1054.93      954.07     35.00 o 
  -2   4  10      229.84      257.40     26.01 o 
  -1   4  10     1082.69     1055.38     28.58 o 
   0   4  10     3341.05     3373.25     55.24 o 
   1   4  10      262.38      269.37     22.16 o 
   2   4  10     1307.15     1307.17     28.33 o 
   3   4  10       71.00       86.17     21.17 o 
   4   4  10      500.37      471.61     36.81 o 
   5   4  10      506.07      534.61     40.21 o 
   6   4  10      129.28      116.85     24.48 o 
   7   4  10      504.90      618.64     45.60 o 
   8   4  10      131.27      124.31     26.53 o 
   9   4  10      247.14      273.99     37.99 o 
  10   4  10       68.41       73.27     24.62 o 
  11   4  10      124.05      111.85     31.92 o 
  -9   5  10      204.59      178.24     34.30 o 
  -8   5  10      422.48      414.14     47.59 o 
  -7   5  10       22.39        7.24     16.11 o 
  -6   5  10     1100.60     1072.27     43.36 o 
  -5   5  10      430.31      436.30     39.77 o 
  -4   5  10      391.67      367.63     27.10 o 
  -3   5  10      935.74      926.57     62.84 o 
  -2   5  10       81.03       73.50     13.35 o 
  -1   5  10     1660.22     1707.02     67.93 o 
   0   5  10      271.94      285.42     34.23 o 
   1   5  10      665.51      640.75     22.86 o 
   2   5  10      385.44      344.17     16.12 o 
   3   5  10       19.83       12.55      6.63 o 
   4   5  10      766.37      651.15     43.34 o 
   5   5  10        3.72      -13.68     13.74 o 
   6   5  10      946.83      946.20     53.82 o 
   7   5  10        7.62      -12.85     14.15 o 
   8   5  10        3.69       31.31     18.84 o 
   9   5  10      310.76      351.10     42.49 o 
  10   5  10       19.68       23.37     15.13 o 
  11   5  10      246.18      234.43     28.11 o 
  -7   6  10       12.56      -13.77     15.67 o 
  -6   6  10      434.54      434.86     32.33 o 
  -5   6  10       40.56       40.21     13.99 o 
  -4   6  10       62.44       46.88     13.50 o 
  -3   6  10      164.30      160.43     25.72 o 
  -2   6  10       18.71       18.97     10.20 o 
  -1   6  10      977.33      952.83     34.10 o 
   0   6  10       19.89       12.28      7.70 o 
   1   6  10      281.90      295.53     17.83 o 
   2   6  10      703.96      763.32     23.84 o 
   3   6  10      163.56      165.81     13.56 o 
   4   6  10     1493.57     1596.40     69.64 o 
   5   6  10       55.65       56.36     20.35 o 
   6   6  10       27.40       36.91     18.29 o 
   7   6  10      602.86      592.89     45.13 o 
   8   6  10       34.65       22.42     13.20 o 
   9   6  10      418.19      424.06     33.68 o 
  10   6  10        2.84       -8.04     13.09 o 
  -8   7  10      203.61      173.36     36.05 o 
  -7   7  10      139.99      154.91     22.58 o 
  -6   7  10       93.50      100.48     27.17 o 
  -5   7  10       15.10        9.93     12.08 o 
  -4   7  10      813.19      823.99     36.49 o 
  -3   7  10      410.83      399.16     53.54 o 
  -2   7  10     1431.89     1464.23     45.59 o 
  -1   7  10      810.40      807.92     32.57 o 
   0   7  10       10.17       20.76     12.67 o 
   1   7  10     1816.06     1825.64     39.41 o 
   2   7  10      516.34      493.92     18.01 o 
   3   7  10     1226.27     1228.04     40.05 o 
   4   7  10      844.84      822.86     35.20 o 
   5   7  10        0.26       -9.40     10.34 o 
   6   7  10      518.73      558.23     33.33 o 
   7   7  10       86.82       85.18     30.52 o 
   8   7  10      248.30      257.62     39.94 o 
   9   7  10      185.26      219.89     25.79 o 
  10   7  10       21.35       15.89     22.26 o 
  -7   8  10      225.47      227.93     26.98 o 
  -6   8  10       15.20        8.62     12.00 o 
  -5   8  10      116.16      134.00     20.14 o 
  -4   8  10     1230.92     1305.54     47.37 o 
  -3   8  10      100.44      124.01     18.85 o 
  -2   8  10      938.24      999.00     38.92 o 
  -1   8  10      389.85      396.41     42.74 o 
   0   8  10      138.36      140.05     20.72 o 
   1   8  10     1101.02     1112.63     50.97 o 
   2   8  10       15.66       13.18      7.11 o 
   3   8  10      213.43      199.07     13.73 o 
   4   8  10      283.37      281.37     25.80 o 
   5   8  10      167.01      119.84     17.79 o 
   6   8  10      280.67      282.05     26.61 o 
   7   8  10        0.75       -5.21     12.85 o 
   8   8  10      268.63      266.91     27.06 o 
   9   8  10       57.90       35.17     24.44 o 
  -6   9  10      158.13      203.54     31.98 o 
  -5   9  10      165.23      188.38     44.94 o 
  -4   9  10      256.20      297.47     27.67 o 
  -3   9  10        1.05        2.60     10.78 o 
  -2   9  10      591.38      555.96     32.93 o 
  -1   9  10      698.11      787.86     35.31 o 
   0   9  10      387.76      376.47     23.34 o 
   1   9  10      399.07      394.39     23.17 o 
   2   9  10       60.90       36.58     10.08 o 
   3   9  10      296.82      264.89     16.24 o 
   4   9  10      185.74      191.89     16.48 o 
   5   9  10      531.88      571.09     32.86 o 
   6   9  10      219.92      258.19     25.85 o 
   7   9  10      186.61      194.99     30.64 o 
   8   9  10      362.27      265.64     41.13 o 
   9   9  10        7.14      -21.41     17.17 o 
  -6  10  10        4.58       -2.21     12.54 o 
  -5  10  10      103.95      113.36     20.08 o 
  -4  10  10       84.27       79.98     17.36 o 
  -3  10  10      174.29      198.46     23.99 o 
  -2  10  10      470.24      474.80     49.86 o 
  -1  10  10       44.32       41.69     22.12 o 
   0  10  10      390.18      417.79     25.57 o 
   1  10  10        1.92       -4.64      8.05 o 
   2  10  10      663.27      566.14     34.02 o 
   3  10  10      544.50      498.36     33.01 o 
   4  10  10       29.69       30.81     10.61 o 
   5  10  10      354.51      354.84     28.49 o 
   6  10  10       13.63       15.79     14.59 o 
   7  10  10      224.61      223.46     37.85 o 
   8  10  10      186.48      220.27     38.57 o 
  -4  11  10        0.82       -4.66     12.38 o 
  -3  11  10      341.41      335.18     34.34 o 
  -2  11  10       14.12       28.59     13.21 o 
  -1  11  10       43.20       18.51     20.39 o 
   0  11  10      178.28      179.73     18.69 o 
   1  11  10       49.15       54.33     12.77 o 
   2  11  10      641.01      583.67     26.14 o 
   3  11  10      165.50      191.54     54.62 o 
   4  11  10       11.15       10.79     15.96 o 
   5  11  10      179.74      238.67     34.91 o 
   6  11  10       69.22       92.14     26.80 o 
   7  11  10      182.06      163.15     33.63 o 
  -3  12  10      401.57      459.58     46.88 o 
  -2  12  10       83.96       89.38     18.94 o 
  -1  12  10       30.68       40.40     14.91 o 
   0  12  10      487.27      499.50     30.02 o 
   1  12  10       17.35       27.66     11.66 o 
   2  12  10      234.68      264.97     21.90 o 
   3  12  10       52.56       76.96     39.19 o 
   4  12  10       41.24       25.04     18.26 o 
   6  12  10       45.23       54.73     22.93 o 
   0  13  10        6.37        2.73     10.74 o 
   1  13  10        9.33       29.00     15.13 o 
   2  13  10       76.92       68.55     23.69 o 
   3  13  10       37.78       47.07     22.33 o 
  -3 -10  11       31.25       13.75     22.86 o 
  -2 -10  11      399.57      408.70     49.22 o 
  -1 -10  11        4.21       10.00     20.87 o 
   0 -10  11      191.57      198.58     35.99 o 
  -4  -9  11        8.34        9.43     20.44 o 
  -3  -9  11      376.01      401.81     48.54 o 
  -2  -9  11      110.72      147.46     31.82 o 
  -1  -9  11        0.09        8.99     17.68 o 
   0  -9  11      168.20      180.25     33.16 o 
  -6  -8  11       69.61       83.24     28.20 o 
  -5  -8  11      479.43      537.74     54.53 o 
  -4  -8  11        2.91       -8.30     17.03 o 
  -3  -8  11      136.97      126.82     30.25 o 
  -2  -8  11      343.55      358.89     43.18 o 
  -1  -8  11      301.46      419.65     47.76 o 
   0  -8  11      479.95      477.92     49.07 o 
   4  -8  11      159.39      156.78     30.98 o 
   5  -8  11       71.84       90.28     28.37 o 
   6  -8  11       24.01        0.69     18.61 o 
  -6  -7  11      314.73      338.61     43.88 o 
  -5  -7  11       40.83        6.70     16.37 o 
  -4  -7  11        1.39        6.99     18.03 o 
  -3  -7  11      510.14      389.62     44.22 o 
  -2  -7  11        2.63       -8.87     12.92 o 
  -1  -7  11      901.76      867.44     55.53 o 
   0  -7  11       52.72       21.53     19.52 o 
   2  -7  11      368.12      451.55     43.22 o 
   3  -7  11       13.79       13.65     16.59 o 
   4  -7  11      226.43      237.50     35.70 o 
   5  -7  11       45.92       76.47     24.46 o 
   6  -7  11       23.60       15.87     19.70 o 
   7  -7  11       99.29       50.00     24.41 o 
  -7  -6  11        5.74       10.47     14.35 o 
  -6  -6  11      127.17      119.77     51.39 o 
  -5  -6  11       67.13       59.53     22.75 o 
  -4  -6  11      437.96      447.87     45.48 o 
  -3  -6  11      311.59      355.99     42.16 o 
  -2  -6  11        4.03        8.56     15.49 o 
  -1  -6  11      322.63      411.90     43.82 o 
   0  -6  11      539.26      609.12     45.34 o 
   1  -6  11      446.85      427.53     39.44 o 
   2  -6  11      785.59      863.40     50.94 o 
   3  -6  11        3.55        1.98     14.05 o 
   4  -6  11      135.71      125.90     27.75 o 
   5  -6  11      125.18      137.47     30.13 o 
   6  -6  11       74.22       73.11     25.48 o 
   7  -6  11      329.70      343.56     47.60 o 
   8  -6  11       88.51       49.26     25.22 o 
  -8  -5  11        5.15        0.98     22.33 o 
  -7  -5  11       31.91       24.64     14.74 o 
  -6  -5  11      704.93      747.13     37.56 o 
  -5  -5  11       59.06       43.60     15.17 o 
  -4  -5  11     1515.94     1730.83     54.02 o 
  -3  -5  11      141.68      171.64     29.15 o 
  -2  -5  11      360.08      338.88     37.97 o 
  -1  -5  11     1442.62     1443.90     65.59 o 
   0  -5  11      251.66      259.91     30.48 o 
   1  -5  11     1420.56     1475.21     62.90 o 
   2  -5  11      115.89      164.90     27.31 o 
   3  -5  11      408.56      368.54     39.86 o 
   4  -5  11      754.31      738.63     49.32 o 
   5  -5  11      101.39       76.53     23.73 o 
   6  -5  11      370.13      402.86     45.87 o 
   7  -5  11        2.07       -5.81     16.02 o 
   8  -5  11      105.00      110.88     30.34 o 
   9  -5  11       33.59       48.75     25.45 o 
  -8  -4  11        5.05       -7.58     18.46 o 
  -7  -4  11      144.81      142.74     32.82 o 
  -6  -4  11      487.27      496.05     34.03 o 
  -5  -4  11       78.50       77.04     23.87 o 
  -4  -4  11      596.08      700.47     33.27 o 
  -3  -4  11        4.33       -0.86     10.27 o 
  -2  -4  11     1099.58     1029.53     29.73 o 
  -1  -4  11     1100.82     1077.78     30.45 o 
   0  -4  11      133.09      110.43     21.60 o 
   1  -4  11      100.44      107.91     22.25 o 
   2  -4  11      167.32      220.31     29.90 o 
   3  -4  11      322.60      302.06     36.12 o 
   4  -4  11      472.98      532.42     42.98 o 
   5  -4  11       57.06       61.99     21.64 o 
   6  -4  11       37.80       28.48     19.13 o 
   7  -4  11       17.93        6.95     17.63 o 
   8  -4  11      263.69      232.52     38.11 o 
   9  -4  11      108.81       96.11     29.96 o 
  -8  -3  11      113.56      132.80     31.61 o 
  -7  -3  11      507.24      526.40     53.55 o 
  -6  -3  11       31.40       23.78     12.66 o 
  -5  -3  11       71.03       55.49     14.16 o 
  -4  -3  11      276.52      274.54     23.76 o 
  -3  -3  11      102.89       84.76     11.51 o 
  -2  -3  11     1736.27     1733.98     38.48 o 
  -1  -3  11      226.21      235.41     19.99 o 
   0  -3  11      467.38      530.68     36.68 o 
   1  -3  11      754.39      808.42     46.24 o 
   2  -3  11        0.56      -14.64     10.09 o 
   3  -3  11      981.80     1029.62     55.16 o 
   4  -3  11       54.82       40.31     18.90 o 
   5  -3  11      459.42      410.20     42.65 o 
   6  -3  11      976.03      936.35     57.70 o 
   7  -3  11       80.84       63.12     24.61 o 
   8  -3  11      481.26      469.31     51.28 o 
   9  -3  11       49.81       87.33     29.05 o 
  10  -3  11       93.43       77.06     27.76 o 
  -9  -2  11      322.99      295.12     43.01 o 
  -8  -2  11       53.39       62.93     24.52 o 
  -7  -2  11      397.70      338.01     42.17 o 
  -6  -2  11       28.22       23.05     18.97 o 
  -5  -2  11      608.35      667.43     31.79 o 
  -4  -2  11      121.04      129.42     13.59 o 
  -3  -2  11      668.77      683.68     23.99 o 
  -2  -2  11      588.29      689.87     29.53 o 
  -1  -2  11        7.59       -1.03     12.87 o 
   0  -2  11     2603.05     2597.64     56.71 o 
   1  -2  11      491.80      615.43     40.32 o 
   2  -2  11      539.26      506.01     37.90 o 
   3  -2  11     1517.35     1570.87     67.13 o 
   4  -2  11       43.37       11.93     15.02 o 
   5  -2  11      238.15      235.96     33.33 o 
   6  -2  11      313.04      352.90     42.14 o 
   7  -2  11      148.50      168.87     32.71 o 
   8  -2  11      153.86      164.68     32.76 o 
   9  -2  11        0.86       25.12     20.75 o 
  10  -2  11       80.51       83.06     28.34 o 
  -9  -1  11        9.34      -16.03     15.95 o 
  -8  -1  11       16.26       17.05     19.64 o 
  -7  -1  11      115.83      165.89     32.29 o 
  -6  -1  11        2.06        2.26     20.91 o 
  -5  -1  11     1170.60     1134.10     44.41 o 
  -4  -1  11        1.59        6.38      7.29 o 
  -3  -1  11      224.43      235.65     58.06 o 
  -2  -1  11      376.89      421.31     23.61 o 
  -1  -1  11       34.85       26.43     10.56 o 
   0  -1  11     1561.05     1573.04     41.54 o 
   1  -1  11      873.40      863.72     47.21 o 
   2  -1  11      231.70      205.28     29.43 o 
   3  -1  11     1752.73     1752.65     71.13 o 
   4  -1  11       24.84       61.69     19.98 o 
   5  -1  11      106.76      101.11     24.33 o 
   6  -1  11       18.95       10.86     15.76 o 
   7  -1  11      176.52      158.33     30.53 o 
   8  -1  11      151.38      150.13     30.67 o 
   9  -1  11       44.55       27.30     20.54 o 
  10  -1  11      272.23      308.85     45.43 o 
  -9   0  11       16.66       65.00     23.39 o 
  -8   0  11      131.17      124.00     29.08 o 
  -7   0  11      411.90      447.57     48.19 o 
  -6   0  11      178.19      162.80     29.64 o 
  -5   0  11      604.01      571.98     29.40 o 
  -4   0  11      254.44      192.28     20.31 o 
  -3   0  11      894.41      855.89     33.89 o 
  -2   0  11     1189.77     1073.63     43.11 o 
  -1   0  11      385.84      386.26     22.93 o 
   0   0  11     1407.59     1397.34     39.06 o 
   1   0  11       25.07       10.46      8.15 o 
   2   0  11      895.74      939.52     50.24 o 
   3   0  11     1176.22     1230.35     59.59 o 
   4   0  11     1482.50     1558.02     68.20 o 
   5   0  11      306.71      339.29     39.36 o 
   6   0  11       48.49       45.99     19.15 o 
   7   0  11      253.50      223.87     34.59 o 
   8   0  11       92.06       62.04     24.51 o 
   9   0  11      403.74      358.53     45.38 o 
  10   0  11      201.75      201.42     36.98 o 
  -9   1  11        0.08        4.40     17.41 o 
  -8   1  11      428.42      564.64     55.67 o 
  -7   1  11        1.98        4.05     14.71 o 
  -6   1  11       59.21       62.79     21.66 o 
  -5   1  11       23.59       13.39     16.42 o 
  -4   1  11        0.85        3.60     13.35 o 
  -3   1  11     1757.57     1678.55     62.86 o 
  -2   1  11      147.24      164.22     31.04 o 
  -1   1  11      809.28      827.60     30.92 o 
   0   1  11       46.24       57.65     11.61 o 
   1   1  11       72.22       73.00     22.41 o 
   2   1  11     1306.58     1217.39     57.16 o 
   3   1  11       10.14       11.64     15.20 o 
   4   1  11     1262.89     1174.45     59.51 o 
   5   1  11      104.27      133.77     25.93 o 
   6   1  11        3.73        6.01     14.03 o 
   7   1  11      661.86      550.23     44.46 o 
   8   1  11       38.65       36.09     20.12 o 
   9   1  11      146.99       91.51     27.16 o 
  10   1  11       84.69      101.42     28.87 o 
  11   1  11       10.89       34.22     23.60 o 
  -9   2  11        0.98       14.68     17.43 o 
  -8   2  11       94.15       84.37     25.48 o 
  -7   2  11      132.62      164.61     31.17 o 
  -6   2  11       30.28       30.06     19.26 o 
  -5   2  11      297.66      342.52     39.87 o 
  -4   2  11      262.16      257.60     32.29 o 
  -3   2  11     1109.66     1102.04     50.13 o 
  -2   2  11        7.61       11.61     11.18 o 
  -1   2  11      332.36      302.78     22.07 o 
   0   2  11      973.83      983.97     73.67 o 
   1   2  11     2134.36     2073.90     48.46 o 
   2   2  11     1737.00     1687.40     69.85 o 
   3   2  11       13.84       14.80     15.70 o 
   4   2  11      564.63      526.46     40.55 o 
   5   2  11      959.87      827.88     50.34 o 
   6   2  11      415.30      369.13     40.81 o 
   7   2  11      779.57      817.79     54.51 o 
   8   2  11        6.09        4.81     17.53 o 
   9   2  11      122.83      128.61     30.81 o 
  10   2  11        5.62       32.82     21.11 o 
  11   2  11      172.72      223.78     41.45 o 
  -9   3  11       91.16       78.38     25.77 o 
  -8   3  11       29.68       24.74     18.89 o 
  -7   3  11       29.34       14.65     17.12 o 
  -6   3  11     1044.19      970.56     57.79 o 
  -5   3  11       11.55        1.31     14.28 o 
  -4   3  11     1128.26     1157.92     58.52 o 
  -3   3  11       25.83       12.95     13.62 o 
  -2   3  11      542.91      559.26     22.31 o 
  -1   3  11     2757.05     2865.66     59.71 o 
   0   3  11        3.94       -5.88      7.21 o 
   1   3  11     1929.76     1993.71     38.13 o 
   2   3  11      845.76      824.44     49.09 o 
   3   3  11       10.73       23.99     15.44 o 
   4   3  11      595.12      614.89     44.44 o 
   5   3  11        0.09        8.26     14.31 o 
   6   3  11      369.29      343.06     39.21 o 
   7   3  11      115.16      118.24     27.81 o 
   8   3  11       59.14       17.87     17.57 o 
   9   3  11      185.58      126.35     29.56 o 
  10   3  11       32.20       41.10     22.51 o 
  -8   4  11       13.89      -19.44     12.96 o 
  -7   4  11       76.20       91.12     25.10 o 
  -6   4  11      483.27      493.55     49.50 o 
  -5   4  11        5.11       16.48     15.31 o 
  -4   4  11      307.73      316.54     26.35 o 
  -3   4  11      235.66      248.33     53.82 o 
  -2   4  11      639.78      617.78     23.90 o 
  -1   4  11      707.46      720.76     31.24 o 
   0   4  11      149.79      147.11     13.32 o 
   1   4  11       37.08       32.09      8.50 o 
   2   4  11      867.49      922.91     31.75 o 
   3   4  11       36.77       31.08     17.59 o 
   4   4  11      265.15      353.52     38.81 o 
   5   4  11       27.61       -2.86     14.24 o 
   6   4  11      575.30      601.05     44.83 o 
   7   4  11       85.87       66.39     23.60 o 
   8   4  11      255.96      252.79     38.57 o 
   9   4  11      209.68      213.21     35.27 o 
  10   4  11       60.33       97.95     28.34 o 
  -8   5  11       62.32       94.38     27.92 o 
  -7   5  11      240.84      270.82     39.46 o 
  -6   5  11      444.15      379.41     30.76 o 
  -5   5  11       61.13       36.49     13.67 o 
  -4   5  11      633.94      598.08     30.86 o 
  -3   5  11      349.25      325.32     31.48 o 
  -2   5  11      361.35      371.56     26.14 o 
  -1   5  11      199.55      201.42     22.40 o 
   0   5  11       86.96       80.66     11.38 o 
   1   5  11      515.17      524.69     21.36 o 
   2   5  11        0.69        6.27      7.96 o 
   3   5  11     1347.22     1285.05     62.58 o 
   4   5  11      428.17      402.01     40.88 o 
   5   5  11      240.63      301.37     36.99 o 
   6   5  11     1394.40     1334.42     66.74 o 
   7   5  11       17.77       -8.12     14.65 o 
   8   5  11      196.00      230.63     36.06 o 
   9   5  11       13.05       -1.19     17.02 o 
  10   5  11       65.96       89.23     27.80 o 
  -8   6  11        1.02       15.81     18.80 o 
  -7   6  11      100.76       95.56     19.75 o 
  -6   6  11       57.83       73.50     17.15 o 
  -5   6  11      117.56      122.67     19.08 o 
  -4   6  11       54.87       51.99     14.61 o 
  -3   6  11       66.53       68.32     14.61 o 
  -2   6  11       98.21       96.76     15.85 o 
  -1   6  11      149.94      187.66     16.53 o 
   0   6  11     1084.21     1108.86     39.41 o 
   1   6  11      346.74      397.61     20.26 o 
   2   6  11      131.54      155.82     15.17 o 
   3   6  11      865.05      847.85     53.09 o 
   4   6  11      643.73      601.10     45.66 o 
   5   6  11      346.86      336.08     40.40 o 
   6   6  11      345.72      362.87     42.47 o 
   7   6  11        9.24       -3.95     14.66 o 
   8   6  11       44.71       77.96     24.98 o 
   9   6  11       48.02       63.32     17.57 o 
  10   6  11      122.48      141.39     32.45 o 
  -7   7  11      170.14      166.88     24.25 o 
  -6   7  11       16.16       22.65     12.71 o 
  -5   7  11      330.11      292.16     27.22 o 
  -4   7  11       56.48       74.97     16.50 o 
  -3   7  11        1.70      -12.72      8.98 o 
  -2   7  11     1143.70     1217.39     69.97 o 
  -1   7  11      254.64      257.59     19.23 o 
   0   7  11     1215.50     1210.79     33.77 o 
   1   7  11      738.84      717.65     25.67 o 
   2   7  11        3.91        3.11      6.99 o 
   3   7  11     1444.25     1476.31     70.28 o 
   4   7  11       48.65       77.40     23.98 o 
   5   7  11      285.26      339.29     40.12 o 
   6   7  11      186.52      202.38     23.85 o 
   7   7  11       71.38       88.23     18.06 o 
   8   7  11      288.96      256.14     27.47 o 
   9   7  11       14.49        5.06     13.26 o 
  -6   8  11       42.78       76.89     18.01 o 
  -5   8  11      287.18      257.92     36.80 o 
  -4   8  11      230.27      226.57     24.96 o 
  -3   8  11      492.40      549.06     36.14 o 
  -2   8  11      889.27      966.30     39.11 o 
  -1   8  11      103.11      120.01     26.51 o 
   0   8  11      618.39      640.74     26.16 o 
   1   8  11      247.37      298.88     26.26 o 
   2   8  11      170.56      167.30     15.53 o 
   3   8  11      318.78      332.24     26.40 o 
   4   8  11      328.49      353.01     28.32 o 
   5   8  11      201.71      185.78     22.00 o 
   6   8  11       11.40       10.13     13.29 o 
   7   8  11      174.62      163.31     38.04 o 
   8   8  11      208.87      203.80     25.15 o 
   9   8  11       45.06       39.68     16.62 o 
  -6   9  11        2.11       -1.55     23.13 o 
  -5   9  11      179.21      171.99     23.63 o 
  -4   9  11       49.75       73.78     17.64 o 
  -3   9  11      288.62      290.36     27.08 o 
  -2   9  11       57.30       50.95     14.58 o 
  -1   9  11        0.26      -10.61      9.47 o 
   0   9  11      169.54      214.34     18.81 o 
   1   9  11        3.95        1.50     13.48 o 
   2   9  11      472.69      495.35     24.80 o 
   3   9  11       22.82       19.70     18.74 o 
   4   9  11      160.43      139.98     19.80 o 
   5   9  11      323.55      326.88     39.09 o 
   6   9  11       37.00       58.84     17.07 o 
   7   9  11      423.06      388.75     32.12 o 
   8   9  11       31.28       14.59     21.39 o 
  -5  10  11      202.12      165.61     24.13 o 
  -4  10  11        8.01       -6.55     15.80 o 
  -3  10  11       95.91       97.42     18.56 o 
  -2  10  11       67.81       46.98     18.75 o 
  -1  10  11      291.59      367.45     29.88 o 
   0  10  11      302.03      311.84     23.11 o 
   1  10  11      442.21      432.00     26.29 o 
   2  10  11      581.65      652.08     87.90 o 
   3  10  11       62.70       41.53     14.15 o 
   4  10  11      291.00      337.11     42.86 o 
   5  10  11      423.48      486.92     34.60 o 
   6  10  11       36.82       66.23     17.53 o 
   7  10  11      199.72      188.40     36.79 o 
  -3  11  11      116.30      146.17     22.84 o 
  -2  11  11        3.69        9.69     20.25 o 
  -1  11  11      413.21      388.60     31.23 o 
   0  11  11       33.56       52.93     13.37 o 
   1  11  11       82.52       77.74     14.16 o 
   2  11  11      228.34      256.01     20.91 o 
   3  11  11        3.90       11.98      6.81 o 
   4  11  11      251.78      209.21     34.97 o 
   5  11  11       22.07       50.73     21.96 o 
   6  11  11       10.14       20.19     20.81 o 
  -1  12  11      100.93       90.66     15.82 o 
   0  12  11      130.36      132.24     18.17 o 
   1  12  11       76.37      102.46     16.28 o 
   2  12  11      215.85      262.56     22.35 o 
   3  12  11       80.78      108.07     18.97 o 
  -3  -9  12      212.96      167.00     34.94 o 
  -2  -9  12        1.65        6.81     18.72 o 
  -1  -9  12      189.44      146.92     33.50 o 
  -4  -8  12      141.86      155.25     34.89 o 
  -3  -8  12       90.69       43.12     21.91 o 
  -2  -8  12       18.13        9.28     18.98 o 
  -1  -8  12       44.97       16.93     20.35 o 
   5  -8  12       54.60       75.65     25.76 o 
  -5  -7  12       18.53       -4.43     14.10 o 
  -4  -7  12      159.19      167.18     33.33 o 
  -3  -7  12       64.87       54.05     23.16 o 
  -2  -7  12      263.07      273.33     39.02 o 
  -1  -7  12      414.12      443.88     47.96 o 
   3  -7  12      136.93      177.36     31.00 o 
   4  -7  12      442.28      438.89     48.41 o 
   5  -7  12        1.25       -1.94     17.31 o 
   6  -7  12      202.70      271.07     42.64 o 
  -6  -6  12       54.17       38.49     17.93 o 
  -5  -6  12       24.77       10.82     14.52 o 
  -4  -6  12       59.19       49.15     16.55 o 
  -3  -6  12        2.13       -7.32     15.25 o 
  -2  -6  12      744.34      827.61     54.09 o 
  -1  -6  12      200.02      234.86     35.61 o 
   2  -6  12       36.53       57.26     20.72 o 
   3  -6  12      243.40      181.12     30.78 o 
   4  -6  12      217.09      173.96     32.01 o 
   5  -6  12       47.11       47.77     22.16 o 
   6  -6  12      233.46      247.56     41.17 o 
   7  -6  12      106.91      129.01     32.43 o 
  -7  -5  12      291.16      250.47     43.13 o 
  -6  -5  12       50.10       71.21     18.15 o 
  -5  -5  12      132.64      147.13     21.38 o 
  -4  -5  12      477.84      506.47     34.75 o 
  -3  -5  12        8.79       -6.97     11.72 o 
  -2  -5  12      724.81      710.98     35.00 o 
  -1  -5  12      172.29      199.98     30.30 o 
   0  -5  12       79.63       77.85     21.04 o 
   1  -5  12     1277.34     1246.95     60.38 o 
   2  -5  12      134.23      122.92     25.91 o 
   3  -5  12      593.00      648.89     47.38 o 
   4  -5  12        5.60        3.11     14.69 o 
   5  -5  12      108.56       90.97     26.09 o 
   6  -5  12      865.20      915.69     60.88 o 
   7  -5  12       10.70        3.81     20.12 o 
   8  -5  12      141.78      174.66     37.74 o 
  -7  -4  12      118.29      156.42     34.40 o 
  -6  -4  12       87.89       83.41     21.92 o 
  -5  -4  12      591.65      657.11     34.73 o 
  -4  -4  12      338.36      334.73     37.01 o 
  -3  -4  12      484.36      427.15     30.40 o 
  -2  -4  12       59.64       59.81     14.84 o 
  -1  -4  12       28.18       15.93     11.24 o 
   0  -4  12      575.02      569.35     40.17 o 
   1  -4  12      298.27      287.77     34.96 o 
   2  -4  12      926.02      962.86     53.35 o 
   3  -4  12      265.10      290.63     36.11 o 
   4  -4  12       10.50      -12.42     14.60 o 
   5  -4  12      736.48      699.10     50.95 o 
   6  -4  12       85.90       85.08     25.84 o 
   7  -4  12      185.08      218.26     37.21 o 
   8  -4  12      147.69      161.43     35.47 o 
   9  -4  12        1.62       -5.07     19.51 o 
  -7  -3  12      137.04      137.70     32.15 o 
  -6  -3  12       55.00       55.70     24.55 o 
  -5  -3  12      170.30      158.55     29.75 o 
  -4  -3  12        1.21       -7.15      9.79 o 
  -3  -3  12      169.52      143.84     22.04 o 
  -2  -3  12      295.95      274.37     22.58 o 
  -1  -3  12      277.54      297.11     22.92 o 
   0  -3  12      584.53      700.56     44.77 o 
   1  -3  12        3.93       20.65     14.76 o 
   2  -3  12      774.43      764.87     46.98 o 
   3  -3  12     1165.06     1239.10     62.04 o 
   4  -3  12       43.77       42.60     19.35 o 
   5  -3  12      692.73      684.53     49.39 o 
   6  -3  12       21.13       23.22     19.08 o 
   7  -3  12      314.65      244.12     38.51 o 
   8  -3  12      333.77      357.87     47.78 o 
   9  -3  12        5.89       19.11     21.34 o 
  -8  -2  12      206.10      210.35     37.85 o 
  -7  -2  12      189.51      239.98     39.01 o 
  -6  -2  12      179.16      150.71     31.69 o 
  -5  -2  12       80.91       36.85     22.37 o 
  -4  -2  12        0.94       -2.21      8.17 o 
  -3  -2  12      876.45      919.05     36.02 o 
  -2  -2  12      746.12      767.12     32.55 o 
  -1  -2  12     1568.07     1581.49     53.57 o 
   0  -2  12      398.40      466.39     37.69 o 
   1  -2  12      242.23      234.96     30.81 o 
   2  -2  12     1324.70     1283.39     61.84 o 
   3  -2  12      858.35      857.52     51.32 o 
   4  -2  12      370.73      382.40     42.02 o 
   5  -2  12      485.52      496.03     49.30 o 
   6  -2  12      109.75       89.68     25.31 o 
   7  -2  12      427.45      374.87     45.95 o 
   8  -2  12       55.35       48.51     23.42 o 
   9  -2  12       63.17       77.89     26.81 o 
  -8  -1  12      312.71      377.99     48.24 o 
  -7  -1  12        4.19      -15.43     15.02 o 
  -6  -1  12      331.20      347.28     43.02 o 
  -5  -1  12      170.58      192.65     22.14 o 
  -4  -1  12      177.41      183.59     20.57 o 
  -3  -1  12      545.62      565.81     49.26 o 
  -2  -1  12        1.65       -6.35      9.24 o 
  -1  -1  12      318.05      323.79     23.50 o 
   0  -1  12      179.70      197.68     28.90 o 
   1  -1  12      159.51      139.15     25.40 o 
   2  -1  12      670.92      609.22     42.97 o 
   3  -1  12        4.69       12.28     16.03 o 
   4  -1  12      553.40      508.23     48.01 o 
   5  -1  12      375.35      400.39     43.57 o 
   6  -1  12       82.59       79.30     23.93 o 
   7  -1  12      360.73      365.69     44.86 o 
   8  -1  12        0.57        3.36     16.64 o 
   9  -1  12      123.78      135.19     33.38 o 
  10  -1  12      143.51      110.98     32.00 o 
  -8   0  12      277.36      360.03     45.95 o 
  -7   0  12       73.58       89.55     26.79 o 
  -6   0  12      323.67      360.92     29.83 o 
  -5   0  12      496.37      487.18     32.31 o 
  -4   0  12      393.87      366.92     64.87 o 
  -3   0  12      245.06      253.58     22.73 o 
  -2   0  12      175.12      207.55     19.87 o 
  -1   0  12      311.22      332.18     63.16 o 
   0   0  12      518.33      541.06     43.35 o 
   1   0  12     1005.48      866.91     49.00 o 
   2   0  12      275.23      250.67     32.67 o 
   3   0  12       37.66       88.31     21.99 o 
   4   0  12     1850.01     1851.72     77.97 o 
   5   0  12      283.09      305.57     37.76 o 
   6   0  12      651.35      721.57     52.47 o 
   7   0  12      283.84      242.00     36.47 o 
   8   0  12       86.01       53.31     23.02 o 
   9   0  12      402.31      352.09     47.33 o 
  10   0  12       27.25       42.20     24.42 o 
  -8   1  12      361.03      384.56     47.62 o 
  -7   1  12        3.47        0.69     17.67 o 
  -6   1  12      251.54      283.28     39.06 o 
  -5   1  12        4.42       -0.39     11.70 o 
  -4   1  12      182.13      178.57     21.10 o 
  -3   1  12      104.47      104.38     16.73 o 
  -2   1  12      354.35      330.40     24.64 o 
  -1   1  12      874.88      868.88     49.02 o 
   0   1  12      352.97      337.35     36.10 o 
   1   1  12      766.42      628.75     43.42 o 
   2   1  12       67.54       55.62     18.89 o 
   3   1  12      521.18      419.05     41.73 o 
   4   1  12     1886.63     1719.32     75.62 o 
   5   1  12      335.91      293.43     37.56 o 
   6   1  12      816.66      633.05     48.39 o 
   7   1  12      194.72      205.20     34.65 o 
   8   1  12      143.56      136.94     30.05 o 
   9   1  12      247.35      222.44     38.18 o 
  10   1  12        0.62        6.01     20.38 o 
  -8   2  12      104.55       67.39     24.93 o 
  -7   2  12      176.42      243.36     38.35 o 
  -6   2  12       20.24        0.46     16.34 o 
  -5   2  12        1.78        4.78     14.35 o 
  -4   2  12       61.08       52.07     14.35 o 
  -3   2  12      121.43      121.24     17.24 o 
  -2   2  12     1328.18     1225.82     41.05 o 
  -1   2  12      214.02      238.64     20.83 o 
   0   2  12        6.98       -3.78      8.35 o 
   1   2  12     1697.67     1730.71     72.79 o 
   2   2  12       58.12       33.14     19.11 o 
   3   2  12      971.61      926.89     53.75 o 
   4   2  12      481.01      514.95     41.83 o 
   5   2  12       30.75       32.35     17.79 o 
   6   2  12      702.94      728.70     50.77 o 
   7   2  12      228.01      253.00     37.34 o 
   8   2  12      269.23      331.61     43.97 o 
   9   2  12       82.87       99.64     27.86 o 
  10   2  12       33.79       44.13     24.39 o 
  -8   3  12        1.99       -9.02     14.24 o 
  -7   3  12      253.73      352.26     43.48 o 
  -6   3  12      166.38      188.37     32.74 o 
  -5   3  12       73.08       85.27     23.28 o 
  -4   3  12     1435.05     1375.41     65.35 o 
  -3   3  12       30.06       23.05     12.43 o 
  -2   3  12      350.66      363.01     26.71 o 
  -1   3  12      460.44      476.80     27.30 o 
   0   3  12      557.70      574.01     45.08 o 
   1   3  12     2989.90     3100.08    103.55 o 
   2   3  12      274.39      319.91     37.85 o 
   3   3  12      113.66      157.36     27.68 o 
   4   3  12       16.18       13.24     15.86 o 
   5   3  12      181.68      161.78     30.42 o 
   6   3  12      460.49      429.03     45.54 o 
   7   3  12       76.60       33.11     21.15 o 
   8   3  12      522.09      463.28     50.30 o 
   9   3  12        1.62        9.08     17.67 o 
  10   3  12      142.88      189.54     37.62 o 
  -7   4  12      159.15      180.09     34.02 o 
  -6   4  12      241.50      184.60     33.12 o 
  -5   4  12      419.52      441.91     46.05 o 
  -4   4  12      376.69      433.22     44.40 o 
  -3   4  12       13.08       15.18      9.54 o 
  -2   4  12       10.93       10.98      8.84 o 
  -1   4  12       86.01       86.71     12.02 o 
   0   4  12      248.75      258.23     17.76 o 
   1   4  12      507.32      556.58     26.76 o 
   2   4  12      322.25      240.54     33.27 o 
   3   4  12        9.16        1.47     14.92 o 
   4   4  12       62.42       47.57     20.44 o 
   5   4  12      534.01      550.46     44.60 o 
   6   4  12      244.54      270.40     37.13 o 
   7   4  12      108.59      138.94     29.36 o 
   8   4  12      265.27      286.46     41.39 o 
   9   4  12       24.62       37.24     21.79 o 
  10   4  12      379.48      418.38     52.61 o 
  -7   5  12      229.96      166.19     33.22 o 
  -6   5  12      150.14      156.81     31.55 o 
  -5   5  12      156.49      170.51     22.06 o 
  -4   5  12      236.04      222.44     24.57 o 
  -3   5  12        2.05      -12.97     11.87 o 
  -2   5  12      340.97      340.20     21.71 o 
  -1   5  12       23.75        3.70      8.12 o 
   0   5  12      130.83      181.41     15.60 o 
   1   5  12      108.23      117.52     17.93 o 
   2   5  12      431.79      383.01     41.72 o 
   3   5  12      853.34      941.48     55.94 o 
   4   5  12       43.39       43.65     20.54 o 
   5   5  12      769.65      761.89     51.88 o 
   6   5  12      231.41      241.96     35.97 o 
   7   5  12       80.06      112.51     26.91 o 
   8   5  12      517.82      544.51     55.30 o 
   9   5  12       46.71       59.70     24.74 o 
  -7   6  12      133.47      191.87     36.34 o 
  -6   6  12       17.76       17.15     21.72 o 
  -5   6  12      150.71      119.80     25.12 o 
  -4   6  12       25.14       31.51     13.42 o 
  -3   6  12      650.95      659.28     63.07 o 
  -2   6  12      410.63      405.56     24.36 o 
  -1   6  12      397.28      417.23     24.13 o 
   0   6  12       76.83       76.51     11.99 o 
   1   6  12       59.32       50.09     13.92 o 
   2   6  12      846.71      804.89     52.79 o 
   3   6  12      343.74      330.14     39.91 o 
   4   6  12       77.24       72.42     24.03 o 
   5   6  12      492.63      481.38     47.72 o 
   6   6  12       26.55       43.32     22.08 o 
   7   6  12      323.36      259.10     37.00 o 
   8   6  12        8.48       21.90     19.64 o 
   9   6  12       23.34       24.73     16.05 o 
  -6   7  12       17.58       23.96     19.12 o 
  -5   7  12      223.02      247.57     29.63 o 
  -4   7  12       28.71       14.87     19.64 o 
  -3   7  12      240.39      233.91     23.74 o 
  -2   7  12      237.04      237.36     48.12 o 
  -1   7  12       16.97       20.51     10.32 o 
   0   7  12      587.84      637.16     34.59 o 
   1   7  12       58.89       45.69     10.47 o 
   2   7  12      237.34      200.43     32.70 o 
   3   7  12      202.18      173.14     31.28 o 
   4   7  12      139.18      173.66     31.80 o 
   5   7  12      451.11      470.69     48.16 o 
   6   7  12       40.07       21.56     18.31 o 
   7   7  12      139.74      157.49     23.31 o 
   8   7  12        1.60      -17.56     11.98 o 
   9   7  12      105.82       72.48     19.53 o 
  -5   8  12      344.56      361.48     32.05 o 
  -4   8  12       27.47       21.95     15.59 o 
  -3   8  12      169.29      174.09     22.47 o 
  -2   8  12      382.15      378.65     29.66 o 
  -1   8  12      552.62      530.35     25.77 o 
   0   8  12      393.90      420.11     24.91 o 
   1   8  12       88.75       95.03     13.60 o 
   2   8  12      208.69      163.52     31.16 o 
   3   8  12       23.36       23.89     19.40 o 
   4   8  12      654.46      722.83     35.95 o 
   5   8  12       23.55       55.70     16.21 o 
   6   8  12      311.31      355.87     30.84 o 
   7   8  12      136.99      123.92     21.63 o 
   8   8  12        7.10        9.06     29.78 o 
  -5   9  12       66.48       66.47     18.11 o 
  -4   9  12        0.54        6.25     12.86 o 
  -3   9  12      122.56      169.43     22.46 o 
  -2   9  12       47.29       59.07     15.65 o 
  -1   9  12      217.39      180.68     25.24 o 
   0   9  12        1.35       18.90     11.43 o 
   1   9  12       40.99       26.69     17.48 o 
   2   9  12      154.14      158.06     32.40 o 
   3   9  12      115.90       72.03     25.85 o 
   4   9  12      467.38      475.11     40.83 o 
   5   9  12        4.93        5.50     12.62 o 
   6   9  12       69.66       70.98     30.32 o 
   7   9  12      135.94      141.14     33.25 o 
  -3  10  12       61.62       56.50     16.68 o 
  -2  10  12       83.32       93.23     18.62 o 
  -1  10  12      188.56      181.89     19.43 o 
   0  10  12       60.74       49.47     12.73 o 
   1  10  12      380.60      399.04     25.69 o 
   2  10  12      101.54      128.33     31.13 o 
   3  10  12      196.06      250.52     38.99 o 
   4  10  12      336.72      326.68     43.64 o 
   5  10  12       57.37       54.09     15.94 o 
   6  10  12       85.14      103.05     27.78 o 
  -2  11  12      110.83       92.30     19.20 o 
  -1  11  12      292.43      322.05     25.53 o 
   0  11  12        5.54        8.88     10.52 o 
   1  11  12      365.54      404.42     27.00 o 
   2  11  12        1.92       16.13     12.59 o 
   3  11  12       18.97       35.55     22.45 o 
   4  11  12      151.35      139.58     32.02 o 
   5  11  12        3.42       12.56     17.68 o 
  -2  -8  13       66.54      105.04     29.17 o 
  -4  -7  13      256.43      289.46     30.99 o 
  -3  -7  13        4.86        1.23     14.66 o 
  -2  -7  13       47.79       73.16     26.38 o 
   4  -7  13       13.11        8.15     19.40 o 
   5  -7  13      222.87      227.75     39.23 o 
  -5  -6  13      251.57      252.16     42.85 o 
  -4  -6  13       80.97       91.70     19.85 o 
  -3  -6  13       77.03       62.82     17.98 o 
  -2  -6  13      293.30      375.49     45.03 o 
   2  -6  13      132.60      140.69     28.02 o 
   3  -6  13      124.38      128.93     28.26 o 
   4  -6  13       38.41       57.24     24.26 o 
   5  -6  13      145.11      121.70     29.61 o 
   6  -6  13        2.06       26.51     23.14 o 
  -6  -5  13       16.49       -4.21     13.73 o 
  -5  -5  13      193.60      213.02     25.81 o 
  -4  -5  13       61.98       49.94     16.56 o 
  -3  -5  13       15.47        3.73     12.49 o 
   1  -5  13        0.11      -17.18     12.78 o 
   2  -5  13       75.38       81.99     23.76 o 
   3  -5  13      123.53       89.38     24.27 o 
   4  -5  13      266.55      257.48     36.82 o 
   5  -5  13      140.28      141.44     30.24 o 
   6  -5  13        6.60        8.53     19.09 o 
   7  -5  13      254.46      294.74     46.16 o 
  -6  -4  13       66.20       91.37     29.59 o 
  -5  -4  13      201.12      199.32     24.55 o 
  -4  -4  13        6.00        5.00     11.83 o 
  -3  -4  13      313.54      313.69     27.32 o 
  -2  -4  13       35.03       48.63     20.99 o 
   0  -4  13      243.62      240.12     31.75 o 
   1  -4  13       35.67       75.89     21.59 o 
   2  -4  13      523.37      512.10     47.47 o 
   3  -4  13       29.56       39.20     20.15 o 
   4  -4  13      476.50      459.01     47.04 o 
   5  -4  13      150.46      183.73     33.44 o 
   6  -4  13        2.00        1.99     15.97 o 
   7  -4  13      420.19      424.83     51.63 o 
   8  -4  13        2.92        4.51     20.00 o 
  -6  -3  13        0.95       14.66     20.59 o 
  -5  -3  13      253.36      267.20     38.94 o 
  -4  -3  13      252.07      270.22     44.64 o 
  -3  -3  13      219.58      261.66     35.75 o 
  -2  -3  13       39.26       40.36     12.59 o 
  -1  -3  13       40.16       18.76     15.99 o 
   0  -3  13      168.33      171.46     28.72 o 
   1  -3  13      135.98      220.42     32.52 o 
   2  -3  13      315.50      430.47     43.76 o 
   3  -3  13       21.78       24.64     17.46 o 
   4  -3  13      314.67      284.53     37.82 o 
   5  -3  13      103.56      106.84     27.22 o 
   6  -3  13       69.58       34.71     21.04 o 
   7  -3  13      256.03      226.03     38.36 o 
   8  -3  13       16.10       63.63     25.33 o 
  -7  -2  13       15.19       10.43     20.10 o 
  -6  -2  13      310.68      359.10     46.47 o 
  -5  -2  13      218.13      272.54     39.50 o 
  -4  -2  13      338.16      394.34     43.63 o 
  -3  -2  13      411.18      476.92     29.81 o 
  -2  -2  13       60.77       66.24     14.32 o 
  -1  -2  13      760.19      847.39     49.79 o 
   0  -2  13      106.55      121.60     26.00 o 
   1  -2  13      461.57      487.10     39.65 o 
   2  -2  13      323.81      327.08     38.09 o 
   3  -2  13        4.22        3.75     15.22 o 
   4  -2  13      812.64      834.39     54.36 o 
   5  -2  13       68.67       60.23     23.40 o 
   6  -2  13      311.38      286.86     39.64 o 
   7  -2  13       67.04       67.89     26.35 o 
   8  -2  13       59.14       61.25     25.70 o 
   9  -2  13      229.08      229.72     41.71 o 
  -7  -1  13      252.74      322.28     43.65 o 
  -6  -1  13      531.79      493.56     50.50 o 
  -5  -1  13        2.31       -1.21     16.65 o 
  -4  -1  13      175.63      134.07     19.37 o 
  -3  -1  13      683.11      663.23     54.71 o 
  -2  -1  13      103.68       98.70     16.14 o 
  -1  -1  13      947.76      930.01     51.85 o 
   0  -1  13      120.81      124.44     25.60 o 
   1  -1  13       96.93       61.36     20.67 o 
   2  -1  13       31.35       52.34     20.23 o 
   3  -1  13      104.37      112.66     26.17 o 
   4  -1  13      314.77      308.56     39.63 o 
   5  -1  13      131.42       90.36     25.41 o 
   6  -1  13      269.75      306.99     40.65 o 
   7  -1  13        5.71        1.55     17.47 o 
   8  -1  13      199.96      214.41     38.10 o 
   9  -1  13      149.15      178.18     38.17 o 
  -7   0  13      129.13      162.34     32.52 o 
  -6   0  13      211.83      227.64     25.48 o 
  -5   0  13        6.49        1.21     11.29 o 
  -4   0  13      305.91      299.02     26.45 o 
  -3   0  13      103.23      105.50     17.18 o 
  -2   0  13       82.54       83.26     15.38 o 
  -1   0  13      255.92      305.45     48.51 o 
   0   0  13        2.70      -11.38     13.64 o 
   1   0  13      291.60      283.41     34.50 o 
   2   0  13       18.84       33.04     17.69 o 
   3   0  13      589.90      574.75     44.86 o 
   4   0  13       54.47       61.97     22.70 o 
   5   0  13      241.36      206.54     33.85 o 
   6   0  13      945.93      913.28     59.43 o 
   7   0  13       59.17       30.43     21.19 o 
   8   0  13      332.97      343.42     47.28 o 
   9   0  13      142.12      143.13     35.15 o 
  -7   1  13      134.99       77.39     26.65 o 
  -6   1  13      317.24      321.09     29.76 o 
  -5   1  13      286.23      308.57     28.09 o 
  -4   1  13      572.05      660.68     33.86 o 
  -3   1  13      237.83      198.38     21.76 o 
  -2   1  13      344.55      384.01     27.65 o 
  -1   1  13      312.49      333.93     55.73 o 
   0   1  13      623.24      576.36     43.49 o 
   1   1  13     1102.56     1087.21     59.21 o 
   2   1  13      158.42      165.59     29.00 o 
   3   1  13      790.43      812.51     52.21 o 
   4   1  13       75.95       99.12     26.61 o 
   5   1  13      619.99      603.50     47.06 o 
   6   1  13      545.14      520.30     52.27 o 
   7   1  13       48.27       35.95     20.98 o 
   8   1  13      276.86      324.07     44.87 o 
   9   1  13       25.51       63.54     27.18 o 
  -7   2  13      183.25      216.40     36.48 o 
  -6   2  13        6.15       15.76     17.53 o 
  -5   2  13      465.73      403.40     31.76 o 
  -4   2  13      121.98       97.98     18.35 o 
  -3   2  13       92.61       79.26     18.48 o 
  -2   2  13      527.11      522.84     30.31 o 
  -1   2  13        7.52       14.74     10.44 o 
   0   2  13      458.48      487.85     47.13 o 
   1   2  13      104.40       65.77     22.06 o 
   2   2  13        3.57       19.36     17.67 o 
   3   2  13     1008.88      954.47     56.61 o 
   4   2  13        1.00       -9.30     14.71 o 
   5   2  13      258.08      260.22     36.29 o 
   6   2  13        6.11       -0.95     16.39 o 
   7   2  13      119.76       98.44     26.90 o 
   8   2  13      323.36      322.70     44.27 o 
   9   2  13        0.03       30.43     21.66 o 
  -7   3  13      220.13      251.08     39.77 o 
  -6   3  13       41.99       88.58     25.86 o 
  -5   3  13      174.04      174.32     31.69 o 
  -4   3  13      690.73      724.73     36.54 o 
  -3   3  13       47.26       40.33     13.91 o 
  -2   3  13      628.28      659.65     32.70 o 
  -1   3  13        9.69       11.90     10.27 o 
   0   3  13      328.34      347.27     39.77 o 
   1   3  13      325.61      395.58     43.72 o 
   2   3  13      358.00      356.94     41.37 o 
   3   3  13      877.87      781.88     51.25 o 
   4   3  13      162.10      130.36     28.08 o 
   5   3  13      109.97      100.27     26.18 o 
   6   3  13       27.75       27.71     18.82 o 
   7   3  13      510.99      514.91     53.96 o 
   8   3  13      303.44      314.28     43.66 o 
   9   3  13      139.82      120.57     31.17 o 
  -7   4  13       77.37      128.35     32.36 o 
  -6   4  13       67.27       85.53     25.25 o 
  -5   4  13      306.64      246.70     37.17 o 
  -4   4  13      109.13      124.84     19.89 o 
  -3   4  13      393.02      395.03     30.52 o 
  -2   4  13      121.36      100.76     17.14 o 
  -1   4  13       97.35       90.63     25.03 o 
   0   4  13      319.03      293.29     24.31 o 
   1   4  13        1.93       18.49     17.93 o 
   2   4  13      669.60      639.28     47.71 o 
   3   4  13       27.72       53.78     20.75 o 
   4   4  13      356.03      273.61     37.49 o 
   5   4  13      177.87      174.77     32.42 o 
   6   4  13       22.85       20.08     18.38 o 
   7   4  13      474.71      473.42     50.20 o 
   8   4  13       11.45       28.24     20.99 o 
   9   4  13       65.82       72.34     27.95 o 
  -6   5  13        0.88        5.13     18.17 o 
  -5   5  13      297.14      306.78     40.96 o 
  -4   5  13        8.04      -15.58     14.73 o 
  -3   5  13      121.29      130.18     16.45 o 
  -2   5  13       64.74       69.39     13.00 o 
  -1   5  13       46.71       41.97     11.16 o 
   0   5  13      394.61      355.02     21.33 o 
   1   5  13      143.72      141.31     29.17 o 
   2   5  13      185.53      171.80     31.27 o 
   3   5  13        0.18      -13.18     15.27 o 
   4   5  13      466.03      417.96     45.12 o 
   5   5  13      674.05      730.73     52.83 o 
   6   5  13        6.20       10.15     18.34 o 
   7   5  13      109.60      117.07     28.95 o 
   8   5  13       39.64       24.56     21.19 o 
   9   5  13      160.12      151.66     33.78 o 
  -6   6  13      289.83      251.28     40.90 o 
  -5   6  13      131.74       87.52     18.99 o 
  -4   6  13      122.04      106.54     18.78 o 
  -3   6  13      428.04      464.09     27.51 o 
  -2   6  13        1.03       -0.14      9.50 o 
  -1   6  13     1677.63     1785.60     55.47 o 
   0   6  13      138.03      118.43     18.56 o 
   1   6  13       73.36       40.58     21.42 o 
   2   6  13      427.22      416.47     45.73 o 
   3   6  13        0.58       -6.80     15.28 o 
   4   6  13      492.20      587.25     46.57 o 
   5   6  13      167.40      181.21     32.60 o 
   6   6  13       62.64       42.34     21.38 o 
   7   6  13      123.80      149.77     31.26 o 
   8   6  13       53.65       62.35     26.03 o 
  -5   7  13       16.82       18.63     14.57 o 
  -4   7  13      144.80      131.20     20.95 o 
  -3   7  13      357.82      362.01     40.72 o 
  -2   7  13      113.72      108.57     15.57 o 
  -1   7  13      493.39      512.56     26.92 o 
   0   7  13       48.06       56.74     12.11 o 
   1   7  13        0.65      -22.46     14.97 o 
   2   7  13      117.55      104.63     27.09 o 
   3   7  13        0.21       17.34     19.85 o 
   4   7  13       98.92      106.46     26.89 o 
   5   7  13        1.07        2.00     17.72 o 
   6   7  13      265.03      219.70     37.14 o 
   7   7  13       41.70       58.26     25.10 o 
   8   7  13      114.39       85.99     66.68 o 
  -4   8  13      206.83      203.44     24.69 o 
  -3   8  13       53.29       42.93     15.41 o 
  -2   8  13        7.27        9.78     10.89 o 
  -1   8  13      262.27      265.65     21.62 o 
   0   8  13        2.61      -10.01      6.67 o 
   1   8  13      300.66      313.39     42.91 o 
   2   8  13       56.95       58.88     23.85 o 
   3   8  13      112.81       80.73     26.59 o 
   4   8  13      160.35      168.39     23.00 o 
   5   8  13       21.53        7.20     14.12 o 
   6   8  13      599.40      613.29     52.11 o 
   7   8  13        9.61       -0.69     14.56 o 
  -3   9  13        2.14       -9.93     11.68 o 
  -2   9  13       41.11       34.14     16.36 o 
  -1   9  13      163.99      166.49     19.00 o 
   0   9  13      298.40      274.87     22.01 o 
   1   9  13      218.26      238.04     38.38 o 
   2   9  13        5.18        9.80     20.41 o 
   3   9  13      258.03      256.85     39.63 o 
   4   9  13      173.55      177.57     36.65 o 
   5   9  13      135.39      137.73     22.02 o 
   6   9  13      166.81      188.78     36.53 o 
  -2  10  13      140.00      165.98     19.79 o 
  -1  10  13       73.82       91.65     15.82 o 
   0  10  13       62.74       62.13     15.14 o 
   1  10  13      133.61      136.92     34.20 o 
   2  10  13       15.47       52.20     26.19 o 
   3  10  13      419.41      353.85     46.58 o 
   4  10  13       46.22       37.49     24.27 o 
   5  10  13       28.71       27.29     20.17 o 
   1  11  13      240.30      220.32     39.65 o 
   2  11  13       68.33       89.41     29.62 o 
  -3  -6  14      316.63      281.92     43.01 o 
   3  -6  14       22.75       12.33     19.38 o 
   4  -6  14       98.14      102.72     27.70 o 
   5  -6  14        4.71        4.21     20.55 o 
  -4  -5  14       25.32        4.63     19.56 o 
   2  -5  14       17.36       17.23     18.59 o 
   3  -5  14       25.28       16.73     19.28 o 
   4  -5  14      160.30      196.37     35.39 o 
   5  -5  14       10.13       14.20     21.05 o 
   6  -5  14      121.10      119.26     31.41 o 
  -5  -4  14       16.12       17.17     21.41 o 
  -4  -4  14       46.63       68.06     26.10 o 
  -3  -4  14      204.88      224.89     34.71 o 
   0  -4  14        0.32        5.45     15.21 o 
   1  -4  14      300.15      301.17     38.31 o 
   2  -4  14      170.40      208.50     34.27 o 
   3  -4  14       58.08       71.11     24.54 o 
   4  -4  14      185.72      141.26     30.78 o 
   5  -4  14        0.00       -0.58     18.27 o 
   6  -4  14       67.49       64.87     25.49 o 
  -5  -3  14       13.05       46.41     23.12 o 
  -4  -3  14      137.08      143.82     31.48 o 
  -3  -3  14       83.09       61.31     23.31 o 
  -1  -3  14      244.65      331.49     38.66 o 
   0  -3  14        0.09       -1.80     14.49 o 
   1  -3  14      294.53      253.04     34.89 o 
   2  -3  14       69.78       89.08     23.78 o 
   3  -3  14      114.97      117.30     28.90 o 
   4  -3  14       45.44       35.62     21.18 o 
   5  -3  14        4.18       41.21     22.24 o 
   6  -3  14       56.60       21.77     21.60 o 
   7  -3  14        0.06        7.74     19.33 o 
  -6  -2  14      108.05      147.03     33.76 o 
  -5  -2  14        0.15       16.04     19.10 o 
  -4  -2  14      665.45      783.11     53.47 o 
  -3  -2  14        0.77       -7.85     13.86 o 
  -2  -2  14      303.46      300.98     37.05 o 
  -1  -2  14      352.85      343.77     38.87 o 
   0  -2  14      261.62      232.29     34.31 o 
   1  -2  14      418.27      389.72     42.46 o 
   2  -2  14       13.46       -2.96     15.20 o 
   3  -2  14      190.73      170.66     32.03 o 
   4  -2  14      120.67       85.81     26.31 o 
   5  -2  14        1.95      -13.20     14.43 o 
   6  -2  14      130.02      157.02     33.94 o 
   7  -2  14       15.07       10.99     19.59 o 
   8  -2  14      129.45      183.05     38.94 o 
  -6  -1  14      197.80      203.23     36.01 o 
  -5  -1  14      278.29      265.77     38.06 o 
  -4  -1  14      619.61      620.62     36.13 o 
  -3  -1  14        6.64        3.16     11.02 o 
  -2  -1  14      423.37      383.92     41.32 o 
  -1  -1  14      229.87      212.75     33.42 o 
   0  -1  14      250.32      254.06     34.95 o 
   1  -1  14      261.67      224.00     34.44 o 
   2  -1  14       76.55       80.28     23.57 o 
   3  -1  14      179.69      167.45     30.33 o 
   4  -1  14       70.08      108.36     27.40 o 
   5  -1  14      379.62      403.95     47.18 o 
   6  -1  14      170.36      215.38     37.24 o 
   7  -1  14      179.17      152.50     33.79 o 
   8  -1  14       76.47       94.93     29.67 o 
  -6   0  14        0.51       13.19     19.96 o 
  -5   0  14      131.64       90.50     25.97 o 
  -4   0  14       27.97       17.28     13.71 o 
  -3   0  14        0.47        5.66     11.51 o 
  -2   0  14      607.09      730.85     50.88 o 
  -1   0  14       44.72       21.57     18.99 o 
   0   0  14      626.97      694.70     49.03 o 
   1   0  14       52.43       42.37     20.91 o 
   2   0  14        1.58        1.14     17.46 o 
   3   0  14      463.01      427.87     46.32 o 
   4   0  14        9.40       44.31     20.04 o 
   5   0  14      460.78      445.39     48.72 o 
   6   0  14       53.72       67.79     24.78 o 
   7   0  14       66.07       59.94     25.36 o 
   8   0  14       86.03       73.11     26.39 o 
  -6   1  14       13.62        9.10     14.75 o 
  -5   1  14      145.95      137.31     21.65 o 
  -4   1  14       26.36       32.93     14.66 o 
  -3   1  14      449.23      502.25     39.88 o 
  -2   1  14      680.86      717.39     34.13 o 
  -1   1  14      118.02       96.78     24.64 o 
   0   1  14      895.10      820.10     53.82 o 
   1   1  14      322.91      389.53     43.65 o 
   2   1  14      634.30      705.73     50.18 o 
   3   1  14      463.86      446.39     46.84 o 
   4   1  14        5.22       -5.68     14.64 o 
   5   1  14      212.13      280.27     40.52 o 
   6   1  14       25.54       25.53     20.17 o 
   7   1  14      425.93      313.79     44.42 o 
   8   1  14       68.06       79.31     27.90 o 
  -6   2  14      155.77      183.48     31.82 o 
  -5   2  14      650.37      651.48     36.13 o 
  -4   2  14      126.71      137.71     25.42 o 
  -3   2  14      782.99      814.95     51.49 o 
  -2   2  14       72.40       69.74     15.58 o 
  -1   2  14      110.39       95.86     25.41 o 
   0   2  14      812.67      753.79     51.84 o 
   1   2  14       48.00       48.10     21.45 o 
   2   2  14      285.89      344.85     41.52 o 
   3   2  14       99.38       51.56     23.21 o 
   4   2  14       56.63       21.87     18.90 o 
   5   2  14      229.06      244.37     37.82 o 
   6   2  14       26.53       37.37     22.15 o 
   7   2  14      218.48      210.88     37.51 o 
   8   2  14        0.35       -0.15     19.87 o 
  -6   3  14      180.20      163.57     54.17 o 
  -5   3  14      289.94      320.50     30.91 o 
  -4   3  14       18.05       10.15     12.85 o 
  -3   3  14      279.48      237.39     24.86 o 
  -2   3  14      172.94      198.18     46.12 o 
  -1   3  14       39.40       25.92     19.83 o 
   0   3  14      122.83      139.03     29.56 o 
   1   3  14       40.74       36.84     21.15 o 
   2   3  14      394.14      323.15     40.17 o 
   3   3  14      141.15      162.96     31.34 o 
   4   3  14      334.22      363.41     43.63 o 
   5   3  14      128.47      111.06     29.49 o 
   6   3  14       60.38       49.61     22.90 o 
   7   3  14      148.84      175.50     35.98 o 
   8   3  14        2.81       12.94     20.45 o 
  -5   4  14       21.89        4.99     22.98 o 
  -4   4  14       16.99       14.16     13.11 o 
  -3   4  14      438.05      515.90     36.47 o 
  -2   4  14        8.55       16.49     12.34 o 
  -1   4  14      319.33      387.70     45.75 o 
   0   4  14       16.43       36.87     19.90 o 
   1   4  14      596.66      475.35     48.48 o 
   2   4  14      575.87      492.46     50.42 o 
   3   4  14       33.41       21.56     19.04 o 
   4   4  14      551.50      612.52     49.74 o 
   5   4  14        7.49       13.79     18.95 o 
   6   4  14      252.67      278.54     41.62 o 
   7   4  14      439.76      439.43     51.19 o 
   8   4  14       21.25       30.88     22.64 o 
  -5   5  14        2.30        0.01     16.84 o 
  -4   5  14      113.82      104.03     20.61 o 
  -3   5  14       81.87       91.17     18.69 o 
  -2   5  14      446.96      403.36     31.28 o 
  -1   5  14      253.79      257.41     26.23 o 
   0   5  14      154.38      144.97     31.31 o 
   1   5  14      575.44      518.89     52.44 o 
   2   5  14      206.62      190.94     34.17 o 
   3   5  14      225.85      220.07     35.70 o 
   4   5  14      203.68      165.68     32.23 o 
   5   5  14       16.34        1.89     17.94 o 
   6   5  14      247.89      270.15     40.73 o 
   7   5  14      207.89      155.88     33.12 o 
   8   5  14        3.85       48.56     24.74 o 
  -5   6  14        1.65        6.80     17.60 o 
  -4   6  14      396.88      385.00     33.43 o 
  -3   6  14       44.76       29.82     12.48 o 
  -2   6  14      272.11      255.65     24.80 o 
  -1   6  14      710.33      741.33     35.09 o 
   0   6  14      113.55       90.28     27.63 o 
   1   6  14      949.40      900.32     60.36 o 
   2   6  14       18.08        9.86     18.95 o 
   3   6  14      189.07      156.72     32.25 o 
   4   6  14      190.76      150.13     31.18 o 
   5   6  14        6.81       22.86     19.47 o 
   6   6  14      176.47      160.41     34.44 o 
   7   6  14        2.32        7.67     20.39 o 
  -4   7  14      164.73      171.69     20.23 o 
  -3   7  14       22.11       19.27     13.13 o 
  -2   7  14      368.31      398.89     26.72 o 
  -1   7  14       61.17       75.68     21.39 o 
   0   7  14      233.36      222.88     38.76 o 
   1   7  14      168.26      157.22     33.07 o 
   2   7  14       25.30       30.67     22.18 o 
   3   7  14      119.24      130.89     30.55 o 
   4   7  14       29.69       36.89     21.26 o 
   5   7  14      197.92      194.95     36.19 o 
   6   7  14       80.49       94.30     28.03 o 
   7   7  14       37.79       51.12     23.53 o 
  -3   8  14        4.10        0.02     12.32 o 
  -2   8  14      223.13      230.98     31.85 o 
  -1   8  14       60.49       40.52     13.05 o 
   1   8  14       97.00      115.96     30.86 o 
   2   8  14       13.97        8.06     19.17 o 
   3   8  14      353.77      396.57     50.39 o 
   4   8  14        7.85        5.81     19.98 o 
   5   8  14      129.74      111.35     21.79 o 
   6   8  14      121.57      111.73     22.81 o 
  -2   9  14      119.48      132.30     18.43 o 
  -1   9  14       12.97      -11.57     10.26 o 
   0   9  14      232.74      294.27     44.74 o 
   1   9  14       58.74       73.23     29.21 o 
   2   9  14      234.01      229.80     39.34 o 
   3   9  14      165.03      183.22     38.21 o 
   4   9  14        0.24       19.02     20.57 o 
   3  -5  15      208.48      243.41     37.70 o 
   4  -5  15       43.06       44.33     25.06 o 
   1  -4  15      288.02      332.85     41.65 o 
   2  -4  15        6.92       20.51     19.28 o 
   3  -4  15      315.14      307.33     41.66 o 
   4  -4  15       44.52       12.84     20.23 o 
   5  -4  15       46.20       36.66     23.91 o 
   0  -3  15      435.52      559.35     52.67 o 
   1  -3  15      123.52      150.37     29.92 o 
   2  -3  15       37.94       59.21     23.73 o 
   3  -3  15      252.71      289.27     39.66 o 
   4  -3  15        0.22       20.34     19.22 o 
   5  -3  15       65.01        9.78     19.52 o 
   6  -3  15       34.32       14.22     21.63 o 
  -4  -2  15       74.74       81.15     25.71 o 
  -2  -2  15      260.11      260.67     35.48 o 
  -1  -2  15        1.95       -4.50     15.20 o 
   0  -2  15      122.55      156.35     30.01 o 
   1  -2  15       33.51       21.12     19.35 o 
   2  -2  15       30.24       32.06     20.52 o 
   3  -2  15      261.14      233.44     37.42 o 
   4  -2  15       33.35       22.81     20.20 o 
   5  -2  15       29.29       75.11     26.16 o 
   6  -2  15       44.94       32.42     21.80 o 
  -4  -1  15       80.44      104.93     26.93 o 
  -3  -1  15      243.95      230.12     35.68 o 
  -2  -1  15       68.72       47.16     21.88 o 
  -1  -1  15       21.33       54.39     21.22 o 
   0  -1  15      300.63      369.55     42.41 o 
   1  -1  15       36.25       46.75     22.45 o 
   2  -1  15      529.81      490.64     50.99 o 
   3  -1  15      161.28      172.88     32.05 o 
   4  -1  15       91.20       59.09     24.37 o 
   5  -1  15      129.11      171.94     34.26 o 
   6  -1  15       24.30       26.62     21.24 o 
   7  -1  15      310.67      365.50     49.62 o 
  -5   0  15      151.43      145.52     33.32 o 
  -4   0  15      131.72      158.44     26.96 o 
  -3   0  15      224.00      303.94     40.14 o 
  -2   0  15        6.16       -1.02     17.08 o 
  -1   0  15      221.39      256.57     38.24 o 
   0   0  15      355.71      372.06     42.82 o 
   1   0  15      287.71      284.39     40.38 o 
   2   0  15      270.47      225.29     35.56 o 
   3   0  15      112.65      141.75     29.76 o 
   4   0  15       89.61       86.00     25.89 o 
   5   0  15      258.09      325.74     44.98 o 
   6   0  15       66.66       49.66     24.00 o 
   7   0  15      182.06      125.41     32.46 o 
  -5   1  15       13.55       21.95     14.54 o 
  -4   1  15       72.79       75.26     17.70 o 
  -3   1  15      196.11      196.16     33.82 o 
  -2   1  15      118.59      125.55     30.25 o 
  -1   1  15      642.85      632.74     50.87 o 
   0   1  15      120.02      164.47     31.38 o 
   1   1  15      130.11      107.65     27.33 o 
   2   1  15      405.95      372.56     44.55 o 
   3   1  15      207.06      213.38     35.92 o 
   4   1  15      389.49      489.57     52.22 o 
   5   1  15      106.79       31.44     21.51 o 
   6   1  15       30.42       18.27     20.83 o 
   7   1  15      115.08       74.63     27.65 o 
  -5   2  15       35.53       31.21     15.38 o 
  -4   2  15      219.73      211.24     25.02 o 
  -3   2  15      400.45      451.81     44.38 o 
  -2   2  15        6.91      -10.35     17.39 o 
  -1   2  15      389.28      302.82     40.39 o 
   0   2  15       45.16       60.68     24.15 o 
   1   2  15      320.62      269.08     38.40 o 
   2   2  15      204.34      219.18     35.02 o 
   3   2  15       96.40       88.21     26.60 o 
   4   2  15      276.80      225.91     37.18 o 
   5   2  15        5.69        4.63     19.03 o 
   6   2  15       88.20       44.91     23.24 o 
   7   2  15       40.42       50.21     25.84 o 
  -4   3  15      237.85      256.03     29.89 o 
  -3   3  15       16.12       14.65     13.52 o 
  -2   3  15       24.83       -1.23     17.24 o 
  -1   3  15       31.94       33.50     21.02 o 
   0   3  15        2.27       -7.61     17.61 o 
   1   3  15      197.16      253.79     38.08 o 
   2   3  15       20.56       14.87     18.39 o 
   3   3  15      236.54      207.68     35.47 o 
   4   3  15      253.76      191.14     35.23 o 
   5   3  15        0.06       -0.91     17.76 o 
   6   3  15      200.60      218.48     38.52 o 
   7   3  15       52.67       47.66     24.92 o 
  -4   4  15      248.13      286.10     46.32 o 
  -3   4  15        0.32       -4.79     13.94 o 
  -2   4  15      163.34      120.90     30.45 o 
  -1   4  15      219.58      265.15     39.29 o 
   1   4  15      511.97      520.63     53.90 o 
   2   4  15       48.21       36.39     21.43 o 
   3   4  15      295.17      326.14     43.30 o 
   4   4  15      391.98      498.12     53.87 o 
   5   4  15      197.67      163.79     34.25 o 
   6   4  15      317.39      345.20     46.53 o 
   7   4  15       56.88       98.31     29.87 o 
  -4   5  15       85.11       61.32     18.14 o 
  -3   5  15        1.59       10.07     13.12 o 
  -2   5  15      494.37      475.64     53.67 o 
  -1   5  15       20.55        7.26     21.51 o 
   0   5  15      306.09      275.03     41.41 o 
   1   5  15      236.23      195.33     36.01 o 
   2   5  15       51.19       32.57     22.35 o 
   3   5  15      352.21      293.86     41.97 o 
   4   5  15        7.45       29.63     21.70 o 
   5   5  15      263.95      221.74     38.25 o 
   6   5  15      178.65      166.23     34.75 o 
  -3   6  15        1.23        3.42     13.85 o 
  -2   6  15      191.25      160.99     35.58 o 
  -1   6  15        0.33       21.36     21.58 o 
   0   6  15      144.02      123.96     31.46 o 
   1   6  15      556.96      661.93     61.89 o 
   2   6  15        9.27       15.94     21.22 o 
   3   6  15      227.71      215.63     37.42 o 
   4   6  15        2.01       -2.38     18.32 o 
   5   6  15      211.58      248.65     41.07 o 
   6   6  15       79.85       78.60     28.28 o 
  -2   7  15       91.75       84.72     20.17 o 
  -1   7  15        0.18       -4.44     20.96 o 
   0   7  15      430.60      364.70     49.53 o 
   1   7  15       17.51       27.71     23.99 o 
   2   7  15      372.40      432.47     52.53 o 
   3   7  15       46.32       53.17     24.46 o 
   4   7  15       55.25       63.25     25.73 o 
   5   7  15      249.42      202.19     38.07 o 
  -1   8  15      103.91      102.45     33.07 o 
   0   8  15       51.12       65.26     27.99 o 
   1   8  15      144.06      185.04     38.47 o 
   2   8  15      207.71      217.21     40.57 o 
   3   8  15       57.79       81.60     30.02 o 
   4   8  15       58.05       86.25     29.33 o 
   1  -3  16        5.99       22.38     19.77 o 
   2  -3  16      288.22      258.68     40.53 o 
   3  -3  16       25.63       19.49     22.73 o 
  -1  -2  16       94.05       60.60     23.54 o 
   0  -2  16       35.88       18.99     19.09 o 
   1  -2  16       99.83      123.05     29.40 o 
   2  -2  16       30.72       30.21     20.73 o 
   3  -2  16       20.02       34.79     22.62 o 
   4  -2  16      233.44      249.69     41.29 o 
  -2  -1  16       10.94       25.02     20.91 o 
  -1  -1  16      114.48      172.89     32.95 o 
   0  -1  16        0.88        2.87     18.19 o 
   1  -1  16      111.07       86.67     26.96 o 
   2  -1  16      224.69      232.67     37.82 o 
   3  -1  16       34.94       20.38     20.78 o 
   4  -1  16      313.61      351.88     46.61 o 
   5  -1  16       23.36        2.54     19.72 o 
  -3   0  16       86.26       52.53     23.51 o 
  -2   0  16      218.44      239.08     38.01 o 
  -1   0  16      110.41      124.57     29.96 o 
   0   0  16        5.54       26.75     20.38 o 
   1   0  16      501.89      506.94     52.68 o 
   2   0  16      161.70      163.93     33.26 o 
   3   0  16      138.21      148.81     32.08 o 
   4   0  16       45.20       44.51     22.53 o 
   5   0  16        6.91       28.42     21.24 o 
  -3   1  16        1.00       -5.81     17.45 o 
  -2   1  16       87.66      115.86     30.89 o 
  -1   1  16      201.40      226.31     37.51 o 
   0   1  16        8.12       17.95     19.61 o 
   1   1  16      133.49       91.75     27.07 o 
   2   1  16        0.87      -12.75     15.30 o 
   3   1  16        7.42        1.21     17.74 o 
   4   1  16      103.70      115.83     30.38 o 
   5   1  16        0.45       -2.87     17.63 o 
  -3   2  16      133.58      152.34     32.65 o 
  -2   2  16       79.34       59.18     24.13 o 
  -1   2  16      185.85      184.08     34.81 o 
   0   2  16       26.61       16.34     19.76 o 
   1   2  16       77.22       87.72     26.30 o 
   2   2  16       18.43       74.86     24.41 o 
   3   2  16      182.81      157.72     34.43 o 
   4   2  16       77.49       80.19     27.83 o 
   5   2  16      142.88      100.51     29.07 o 
  -3   3  16       14.40        9.87     19.99 o 
  -2   3  16       93.18       86.24     29.15 o 
  -1   3  16        5.65       -2.11     18.77 o 
   0   3  16      169.61      165.75     33.11 o 
   1   3  16       53.78       21.89     21.84 o 
   2   3  16       56.83       38.45     22.42 o 
   3   3  16      206.74      207.34     39.32 o 
   4   3  16        0.07       -7.43     18.51 o 
   5   3  16      121.91      125.80     31.36 o 
  -2   4  16      105.46      142.66     32.82 o 
  -1   4  16        1.64      -10.83     17.91 o 
   0   4  16      154.51      163.74     35.16 o 
   1   4  16      303.36      290.95     43.62 o 
   2   4  16       71.64       85.91     28.54 o 
   3   4  16      215.86      178.98     34.98 o 
   4   4  16        3.06       -0.16     18.22 o 
   5   4  16       93.63       81.13     28.53 o 
  -2   5  16      163.67      133.55     32.96 o 
  -1   5  16       12.05       23.94     24.03 o 
   0   5  16      447.60      428.27     52.15 o 
   1   5  16       39.02       24.44     21.97 o 
   2   5  16       98.88      106.90     30.29 o 
   3   5  16      115.91       90.87     27.98 o 
   4   5  16       31.89       42.36     24.59 o 
   0   6  16       55.36       47.59     24.99 o 
   1   6  16        0.14       15.23     20.34 o 
   2   6  16       49.11       26.31     22.20 o 
   3   6  16       63.00       43.52     24.32 o 
   1   0  17      108.01      128.07     32.10 o 
   2   0  17        4.03       33.20     23.20 o 
   0   1  17       39.36       39.40     22.01 o 
   1   1  17       44.63       89.94     29.36 o 
   2   1  17       44.49       47.02     24.39 o 
   0   2  17       90.46      118.09     31.02 o 
   1   2  17        5.86       25.29     21.92 o 
   2   2  17       39.61       32.40     22.96 o 
   1   3  17       39.14       63.19     25.33 o 
   2   3  17       97.10       54.76     25.60 o 
                                                 
